# Supplementary material for: Proteomics-Based Regression Model for Assessing the Development of Chronic Lymphocytic Leukemia
Source: Proteomes. 2021 Jan 23;9(1):3. doi: 10.3390/proteomes9010003 (PMC7924318; doi:10.3390/proteomes9010003)
Supplement: Supplementary file 1 [file proteomes-09-00003-s001.zip]

Archive with 1 entries (1 files):
- proteomes-1049377-supplementary.xlsx
