# Supplementary material for: Proteomics-Based Regression Model for Assessing the Development of Chronic Lymphocytic Leukemia
Source: Proteomes. 2021 Jan 23;9(1):3. doi: 10.3390/proteomes9010003 (PMC7924318; doi:10.3390/proteomes9010003)
Supplement: Supplementary file 1 [file proteomes-09-00003-s001.zip › proteomes-1049377-supplementary.xlsx]

## Sheet: Лист1
T			37	37	37	46	46	46	42	42	42	16	16	16	8	8	8
T0			9	9	9	13	13	13	22	22	22	38	38	38	17	17	17
T+T0			46	46	46	59	59	59	64	64	64	54	54	54	25	25	25
ID	Gene	Protein names	XL28-1	XL28-2	XL28-3	XL30-1	XL30-2	XL30-3	XL35-1	XL35-2	XL35-3	XL36-1	XL36-2	XL36-3	XL38-1	XL38-2	XL38-3
A2NJV5;A0A0A0MRZ7;A0A075B6S6;A0A075B6S2;A0A075B6P5;A0A087WW87;P06310;P01615;P01614	IGKV A18;IGKV2D-26;IGKV2D-30;IGKV2D-29;IGKV2D-28;IGKV2-40	Ig kappa chain V-II region RPMI 6410;Ig kappa chain V-II region FR;Ig kappa chain V-II region Cum	0	0	0	0	0	2819800	0	0	0	0	0	0	0	0	0
A0A0B4J2F0	PIGBOS1	Protein PIGBOS1	0	0	0	0	0	0	0	0	0	0	0	0	0	0	325580
A0A0C4DH73;P01611;A0A0C4DH72;P04432;P01597	IGKV1-12;IGKV1-6	Ig kappa chain V-I region Wes;Ig kappa chain V-I region Daudi;Ig kappa chain V-I region DEE	0	0	0	0	0	0	0	0	0	0	0	0	6097600	0	5488700
A0AVT1	UBA6	Ubiquitin-like modifier-activating enzyme 6	2958100	2551800	2794200	0	0	0	0	0	0	0	2250500	0	0	0	0
A0FGR8	ESYT2	Extended synaptotagmin-2	0	0	0	0	0	0	0	0	0	0	0	0	249220	0	0
A6NHR9	SMCHD1	Structural maintenance of chromosomes flexible hinge domain-containing protein 1	0	879470	0	0	0	0	0	0	0	0	817010	0	4802600	4421300	4825200
A8MVU1;P14598;A6NI72	NCF1C;NCF1;NCF1B	Putative neutrophil cytosol factor 1C;Neutrophil cytosol factor 1;Putative neutrophil cytosol factor 1B	0	940130	0	0	0	0	0	0	0	0	0	0	0	0	0
A6NLW8	DUXA	Double homeobox protein A	0	0	0	0	0	0	0	0	0	0	0	0	606040	0	0
P62308;A8MWD9	SNRPG;SNRPGP15	Small nuclear ribonucleoprotein G;Putative small nuclear ribonucleoprotein G-like protein 15	0	0	0	0	0	0	0	0	0	0	0	0	3328800	0	3095000
B0I1T2	MYO1G	Unconventional myosin-Ig;Minor histocompatibility antigen HA-2	0	0	0	0	0	0	0	0	0	1244600	1691100	1675300	1370600	0	0
Q99613;B5ME19	EIF3C;EIF3CL	Eukaryotic translation initiation factor 3 subunit C;Eukaryotic translation initiation factor 3 subunit C-like protein	0	0	0	0	0	0	0	0	0	2372800	1477700	1651500	0	0	0
Q13765;E9PAV3	NACA	Nascent polypeptide-associated complex subunit alpha;Nascent polypeptide-associated complex subunit alpha, muscle-specific form	9954600	8398900	9168100	3325600	4018800	4498900	5615300	9997500	0	8482800	7605600	7900600	6696100	5253000	7340100
L0R6Q1	SLC35A4	SLC35A4 upstream open reading frame protein	0	0	0	0	0	0	0	0	0	0	0	0	1083500	0	0
O00139	KIF2A	Kinesin-like protein KIF2A	0	0	0	0	0	0	0	0	0	0	0	0	0	0	237810
O00148	DDX39A	ATP-dependent RNA helicase DDX39A	2185100	2153700	2469900	0	0	0	0	0	0	0	0	0	0	0	0
O00151	PDLIM1	PDZ and LIM domain protein 1	5982800	6735200	6110800	7728200	8106600	7874400	8296200	0	5636900	5260700	6677900	5724900	3283300	3423100	3012500
O00161	SNAP23	Synaptosomal-associated protein 23	2623800	2140500	2289300	0	0	0	0	0	0	2298400	2147400	2231800	2468000	1401600	1884500
O00170	AIP	AH receptor-interacting protein	0	3026100	3845900	0	0	0	0	0	0	0	0	0	0	2219300	0
O00182;Q6DKI2;Q3B8N2	LGALS9;LGALS9C;LGALS9B	Galectin-9;Galectin-9C;Galectin-9B	0	0	0	0	0	0	0	0	0	0	0	1561200	0	1396500	1181400
O00186	STXBP3	Syntaxin-binding protein 3	0	0	0	0	0	0	0	0	0	0	0	0	0	0	130330
O00193	SMAP	Small acidic protein	2281100	0	0	0	0	0	0	0	0	0	0	0	0	0	0
O00194	RAB27B	Ras-related protein Rab-27B	1381100	708680	981660	0	0	0	0	0	0	2746100	0	2954600	0	0	0
O00217	NDUFS8	NADH dehydrogenase [ubiquinone] iron-sulfur protein 8, mitochondrial	1213300	1273300	1392300	0	0	0	0	0	0	0	0	0	0	0	0
O00231	PSMD11	26S proteasome non-ATPase regulatory subunit 11	1371800	1060000	1259500	0	0	0	0	0	0	1488000	1730600	1829700	0	939480	1074300
O00232	PSMD12	26S proteasome non-ATPase regulatory subunit 12	0	0	0	0	0	0	0	0	0	1058600	0	962680	810720	703970	828650
O00233	PSMD9	26S proteasome non-ATPase regulatory subunit 9	0	0	975800	0	0	0	0	0	0	0	0	0	0	0	0
O00244	ATOX1	Copper transport protein ATOX1	0	0	0	0	3663300	0	0	0	0	0	0	0	0	0	0
O00264	PGRMC1	Membrane-associated progesterone receptor component 1	0	0	0	0	0	0	0	0	0	0	0	1452800	0	0	0
O00267	SUPT5H	Transcription elongation factor SPT5	0	0	0	0	0	0	0	0	0	0	0	0	0	1173200	1128300
O00268	TAF4	Transcription initiation factor TFIID subunit 4	0	0	0	0	0	0	0	0	0	0	0	0	0	231700	0
O00273	DFFA	DNA fragmentation factor subunit alpha	493090	0	0	0	0	0	0	0	0	0	0	0	0	0	0
O00299	CLIC1	Chloride intracellular channel protein 1	56282000	59822000	60535000	37633000	37139000	37121000	41618000	40460000	30975000	48473000	49833000	48450000	24808000	25311000	25272000
O00303	EIF3F	Eukaryotic translation initiation factor 3 subunit F	2903500	2972700	3026000	0	0	1805900	0	0	0	2482700	3216500	3056300	2311800	2388700	2671400
O00330	PDHX	Pyruvate dehydrogenase protein X component, mitochondrial	0	0	0	0	0	0	0	0	0	0	0	0	1621200	1366600	1555700
O00410	IPO5	Importin-5	1745800	1959300	2300700	0	0	0	0	0	0	2029300	1796300	0	0	0	1579000
O00422	SAP18	Histone deacetylase complex subunit SAP18	0	0	0	0	0	0	0	0	0	0	0	0	808250	0	922030
O00429	DNM1L	Dynamin-1-like protein	0	1244800	987310	0	0	0	0	0	0	1974400	1998700	1723600	612980	0	0
O00442	RTCA	RNA 3-terminal phosphate cyclase	0	0	0	0	227950	0	0	0	0	0	0	0	0	0	0
O00479	HMGN4	High mobility group nucleosome-binding domain-containing protein 4	0	0	0	0	0	927700	0	0	0	0	0	0	0	0	0
O00483	NDUFA4	Cytochrome c oxidase subunit NDUFA4	0	0	0	0	0	0	0	0	0	0	2059600	0	1684200	2000500	0
O00487	PSMD14	26S proteasome non-ATPase regulatory subunit 14	0	0	0	0	0	0	0	0	0	0	0	0	0	0	581720
O00499	BIN1	Myc box-dependent-interacting protein 1	0	0	0	0	0	0	0	0	0	1469500	0	0	0	0	0
O00567	NOP56	Nucleolar protein 56	3120200	2462600	2317300	5788700	4451000	4862000	5563700	6176400	3964300	2739300	3522300	3631700	3928500	3634300	4765800
O00571;O15523	DDX3X;DDX3Y	ATP-dependent RNA helicase DDX3X;ATP-dependent RNA helicase DDX3Y	0	0	0	0	0	0	0	0	0	0	504910	0	0	0	0
O00584	RNASET2	Ribonuclease T2	1847300	1848400	1711700	3576800	3955100	3922800	0	0	0	0	0	0	0	0	0
O00602	FCN1	Ficolin-1	0	0	0	0	0	0	0	0	0	0	0	0	0	0	607670
O00629	KPNA4	Importin subunit alpha-3	0	0	0	0	0	0	0	0	0	0	0	0	0	684190	689890
O00743	PPP6C	Serine/threonine-protein phosphatase 6 catalytic subunit;Serine/threonine-protein phosphatase 6 catalytic subunit, N-terminally processed	0	0	0	0	0	0	0	0	0	0	0	544490	0	0	0
O00754	MAN2B1	Lysosomal alpha-mannosidase;Lysosomal alpha-mannosidase A peptide;Lysosomal alpha-mannosidase B peptide;Lysosomal alpha-mannosidase C peptide;Lysosomal alpha-mannosidase D peptide;Lysosomal alpha-mannosidase E peptide	0	0	0	0	0	0	0	0	0	0	0	0	218860	0	0
O00764	PDXK	Pyridoxal kinase	0	0	0	0	0	0	0	0	0	0	0	0	0	0	233490
O14561	NDUFAB1	Acyl carrier protein, mitochondrial	0	0	0	0	0	0	0	0	0	0	0	0	4179300	0	0
O14579	COPE	Coatomer subunit epsilon	0	0	0	0	0	0	0	0	0	0	0	0	0	393380	0
O14602;P47813	EIF1AY;EIF1AX	Eukaryotic translation initiation factor 1A, Y-chromosomal;Eukaryotic translation initiation factor 1A, X-chromosomal	0	0	0	0	0	0	0	0	0	0	0	0	977910	0	875930
O14618	CCS	Copper chaperone for superoxide dismutase	0	1265000	0	0	0	0	0	0	0	0	0	0	0	0	0
O14672	ADAM10	Disintegrin and metalloproteinase domain-containing protein 10	577660	0	0	0	0	0	0	0	0	0	0	0	0	0	0
O14737	PDCD5	Programmed cell death protein 5	0	0	0	1668300	2020400	0	0	0	0	0	0	0	0	0	0
O14745	SLC9A3R1	Na(+)/H(+) exchange regulatory cofactor NHE-RF1	7630800	7791000	7785600	0	0	0	0	0	0	5340800	4661100	5548400	0	0	0
O14763	TNFRSF10B	Tumor necrosis factor receptor superfamily member 10B	0	0	0	0	0	0	0	0	0	0	0	0	0	0	956290
O14773	TPP1	Tripeptidyl-peptidase 1	7804700	7247100	7508900	4215600	4789000	5718200	6355400	6234300	6388100	5429200	5628800	5869000	10589000	11189000	10810000
O14776	TCERG1	Transcription elongation regulator 1	0	0	0	0	0	0	0	0	0	0	0	0	0	710620	0
O14818;Q8TAA3	PSMA7;PSMA8	Proteasome subunit alpha type-7;Proteasome subunit alpha type-7-like	0	0	0	2140800	0	0	0	0	0	0	0	0	3241600	3385600	2990400
O14828	SCAMP3	Secretory carrier-associated membrane protein 3	0	0	0	0	0	0	0	0	0	0	0	0	0	1020300	0
O14880	MGST3	Microsomal glutathione S-transferase 3	0	0	0	0	0	0	0	0	0	0	0	0	0	0	1880200
O14929	HAT1	Histone acetyltransferase type B catalytic subunit	0	0	0	0	0	0	0	0	0	0	0	470220	0	0	0
O14933	UBE2L6	Ubiquitin/ISG15-conjugating enzyme E2 L6	0	0	0	0	0	0	0	0	0	0	0	375780	0	0	0
P19105;O14950	MYL12A;MYL12B	Myosin regulatory light chain 12A;Myosin regulatory light chain 12B	21294000	23947000	21143000	19076000	20002000	19919000	21853000	17686000	20794000	19933000	19015000	19922000	8697400	9483600	9372400
O14974	PPP1R12A	Protein phosphatase 1 regulatory subunit 12A	3640000	2842600	3355400	0	0	0	0	0	0	2881700	3130800	3020000	1877900	2403500	2053800
O14979	HNRNPDL	Heterogeneous nuclear ribonucleoprotein D-like	7474900	7258200	8234600	6418000	6232700	6372100	0	5176100	0	4774200	4660100	4031200	11267000	11522000	10301000
O14980	XPO1	Exportin-1	0	0	0	0	0	0	0	0	0	0	0	0	1205800	1167500	0
O15042	U2SURP	U2 snRNP-associated SURP motif-containing protein	0	0	0	0	0	0	0	0	0	0	0	0	0	969800	1892300
O15127	SCAMP2	Secretory carrier-associated membrane protein 2	0	0	0	0	0	0	0	0	0	0	0	0	0	0	697680
O15143	ARPC1B	Actin-related protein 2/3 complex subunit 1B	20619000	19857000	21014000	0	0	4532000	4272200	5852200	0	15100000	13445000	14989000	10262000	8307400	11167000
O15144	ARPC2	Actin-related protein 2/3 complex subunit 2	20091000	18862000	17635000	8680600	7072000	9022500	9552400	0	15153000	24000000	24329000	25612000	13187000	14530000	13217000
O15145	ARPC3	Actin-related protein 2/3 complex subunit 3	5916600	5391700	6852300	4466300	4150700	4539900	0	0	0	7833900	9112000	8830400	4240200	4278700	4094400
O15173	PGRMC2	Membrane-associated progesterone receptor component 2	0	1021300	927540	2910400	2836100	0	0	0	0	0	0	0	0	0	0
O15254	ACOX3	Peroxisomal acyl-coenzyme A oxidase 3	0	0	0	0	0	0	0	0	0	0	0	0	0	0	0
O15260	SURF4	Surfeit locus protein 4	0	0	0	0	0	0	0	0	0	0	766970	1059400	610610	543900	0
O15294	OGT	UDP-N-acetylglucosamine--peptide N-acetylglucosaminyltransferase 110 kDa subunit	0	0	0	0	0	0	0	0	0	0	0	0	0	209430	0
O15305	PMM2	Phosphomannomutase 2	0	0	0	0	0	0	0	0	0	0	0	0	0	0	0
O15355	PPM1G	Protein phosphatase 1G	0	0	0	0	0	0	0	0	0	0	0	0	0	924680	0
O15371	EIF3D	Eukaryotic translation initiation factor 3 subunit D	0	0	0	0	0	0	0	0	0	0	0	0	0	0	420960
O15372	EIF3H	Eukaryotic translation initiation factor 3 subunit H	1674900	0	1746300	0	0	0	0	0	0	1550600	0	1566900	0	1262600	0
O15382	BCAT2	Branched-chain-amino-acid aminotransferase, mitochondrial	0	0	0	1520500	0	0	0	0	0	0	0	0	0	0	0
O15400	STX7	Syntaxin-7	9141500	9831100	9983800	9945900	11684000	12606000	0	10337000	7639300	7165400	7639300	6294300	12880000	12338000	12477000
O15511	ARPC5	Actin-related protein 2/3 complex subunit 5	3238700	2602500	0	0	0	0	0	0	0	0	0	0	0	0	0
O15514	POLR2D	DNA-directed RNA polymerase II subunit RPB4	0	0	0	0	0	0	0	0	0	0	0	0	0	159870	0
O15533	TAPBP	Tapasin	0	0	0	0	0	0	0	0	0	0	0	0	0	0	745680
O43143	DHX15	Pre-mRNA-splicing factor ATP-dependent RNA helicase DHX15	0	0	0	0	0	0	0	0	0	1843200	0	1408200	1275100	1410100	1241000
O43148	RNMT	mRNA cap guanine-N7 methyltransferase	0	712040	0	0	0	0	0	0	0	0	0	0	0	0	0
O43169	CYB5B	Cytochrome b5 type B	2091900	2326200	0	0	0	0	0	0	0	0	0	2982400	4005700	4313100	3654600
O43172	PRPF4	U4/U6 small nuclear ribonucleoprotein Prp4	0	0	0	0	0	0	0	0	0	0	0	0	952850	1092100	1261300
O43181	NDUFS4	NADH dehydrogenase [ubiquinone] iron-sulfur protein 4, mitochondrial	0	0	0	0	0	0	0	0	0	0	0	0	0	969570	0
O43242	PSMD3	26S proteasome non-ATPase regulatory subunit 3	0	0	0	0	0	0	0	0	0	0	0	0	0	722530	0
O43290	SART1	U4/U6.U5 tri-snRNP-associated protein 1	0	0	0	0	0	0	0	0	0	0	0	0	2342800	2627200	2621100
O43312	MTSS1	Metastasis suppressor protein 1	0	0	392220	0	0	0	0	0	0	0	0	0	0	0	0
O43324	EEF1E1	Eukaryotic translation elongation factor 1 epsilon-1	0	0	0	0	0	0	0	0	0	0	0	0	0	0	215980
O43390	HNRNPR	Heterogeneous nuclear ribonucleoprotein R	23470000	24121000	20660000	12914000	15320000	17957000	8527200	16388000	18617000	19369000	19735000	20369000	45928000	45350000	43527000
O43396	TXNL1	Thioredoxin-like protein 1	0	1761300	0	0	0	0	0	0	0	0	0	1332400	0	0	0
O43399	TPD52L2	Tumor protein D54	2320300	2814200	0	0	0	0	0	0	0	2305000	0	0	1792700	1467900	1633400
O43447	PPIH	Peptidyl-prolyl cis-trans isomerase H	0	0	0	0	0	0	0	0	0	0	0	0	701290	0	0
O43464	HTRA2	Serine protease HTRA2, mitochondrial	0	0	0	0	0	0	0	0	0	0	0	0	0	1630300	2093700
O43488	AKR7A2	Aflatoxin B1 aldehyde reductase member 2	2817300	3260300	2652400	3597600	3832100	4482000	4697300	0	0	2320100	2439100	2651700	2531500	3000000	2929500
O43504	LAMTOR5	Ragulator complex protein LAMTOR5	0	0	2791100	0	0	0	0	0	0	0	0	0	3711800	3712300	3261200
O43583	DENR	Density-regulated protein	0	0	0	0	0	0	0	0	0	0	0	0	0	0	397090
O43598	DNPH1	2-deoxynucleoside 5-phosphate N-hydrolase 1	0	0	0	0	0	0	0	0	0	0	0	0	0	491470	0
O43615	TIMM44	Mitochondrial import inner membrane translocase subunit TIM44	0	0	0	0	0	0	0	0	0	0	0	1504800	1865600	2100400	1827200
O43617	TRAPPC3	Trafficking protein particle complex subunit 3	0	0	0	0	0	0	0	0	0	0	0	0	0	0	345420
O43665	RGS10	Regulator of G-protein signaling 10	0	0	0	0	0	0	0	0	0	0	1523800	1501200	0	1432800	1424700
O43670	ZNF207	BUB3-interacting and GLEBS motif-containing protein ZNF207	0	2869500	2588600	0	0	0	0	0	0	0	0	2636300	3494700	3452500	3120200
O43676	NDUFB3	NADH dehydrogenase [ubiquinone] 1 beta subcomplex subunit 3	0	0	695800	0	0	0	0	0	0	0	0	0	0	0	825990
O43678	NDUFA2	NADH dehydrogenase [ubiquinone] 1 alpha subcomplex subunit 2	0	0	0	0	0	0	0	0	0	0	0	0	0	0	525630
O43681	ASNA1	ATPase ASNA1	1386100	1574000	1231700	0	0	0	0	0	0	1311300	1222000	0	0	1088200	1104800
O43684	BUB3	Mitotic checkpoint protein BUB3	3117600	2809800	2456000	0	0	0	0	0	0	2835400	1796400	2155700	3285400	3482700	3189200
O43707	ACTN4	Alpha-actinin-4	19565000	17945000	18973000	5921100	4757500	6278700	0	0	3812700	18794000	19780000	20300000	15572000	14995000	15624000
O43708	GSTZ1	Maleylacetoacetate isomerase	0	0	0	2209600	0	0	0	0	0	0	0	0	0	0	0
O43709	WBSCR22	Probable 18S rRNA (guanine-N(7))-methyltransferase	0	0	0	0	0	0	0	0	0	0	0	0	0	0	351580
O43719	HTATSF1	HIV Tat-specific factor 1	0	0	0	0	0	0	0	0	0	0	0	0	0	462430	0
O43747	AP1G1	AP-1 complex subunit gamma-1	0	0	0	0	0	308280	0	0	0	0	0	0	0	0	0
O43760	SYNGR2	Synaptogyrin-2	4754200	0	4587800	11397000	10995000	5284800	0	0	0	5051300	5178500	4927300	3419500	3936300	3512300
P56211;O43768	ARPP19;ENSA	cAMP-regulated phosphoprotein 19;Alpha-endosulfine	0	0	0	0	0	0	0	0	0	0	0	699100	0	0	0
O43772	SLC25A20	Mitochondrial carnitine/acylcarnitine carrier protein	0	0	466180	0	0	0	0	0	0	0	0	0	0	0	0
O43776	NARS	Asparagine--tRNA ligase, cytoplasmic	1135200	811800	0	0	0	0	0	0	0	0	0	0	0	0	0
O43809	NUDT21	Cleavage and polyadenylation specificity factor subunit 5	3797100	3755200	3548400	4174000	4826600	4825300	3484500	0	3786200	3991400	0	0	5626400	4927900	5508200
O43813	LANCL1	LanC-like protein 1	0	0	0	0	0	0	0	0	0	0	0	0	0	1003500	0
O43815	STRN	Striatin	0	0	0	0	0	0	0	0	0	0	0	0	1917500	2025400	0
O43818	RRP9	U3 small nucleolar RNA-interacting protein 2	0	0	0	0	0	0	0	0	0	0	0	0	0	0	205080
O43823	AKAP8	A-kinase anchor protein 8	0	0	0	0	0	0	0	0	0	0	0	0	0	0	0
O43837	IDH3B	Isocitrate dehydrogenase [NAD] subunit beta, mitochondrial	1131000	1378200	1532100	2650600	2537100	0	0	0	0	0	0	0	2706200	1820200	2740600
O43852	CALU	Calumenin	0	0	0	0	0	0	0	0	0	0	0	0	0	0	693340
O60216	RAD21	Double-strand-break repair protein rad21 homolog	0	1597500	0	0	0	0	0	0	0	0	0	0	2181500	2374400	2407900
O60220	TIMM8A	Mitochondrial import inner membrane translocase subunit Tim8 A	0	0	0	0	0	0	0	0	0	0	0	0	3187500	0	3451100
O60234	GMFG	Glia maturation factor gamma	10037000	11518000	9817600	5182400	5733300	5915900	6274000	5942200	6702200	6607200	0	0	6202300	5679900	5194400
O60256	PRPSAP2	Phosphoribosyl pyrophosphate synthase-associated protein 2	0	0	0	0	0	0	0	0	0	0	0	0	927820	1035500	1043700
O60262	GNG7	Guanine nucleotide-binding protein G(I)/G(S)/G(O) subunit gamma-7	0	1981900	0	0	0	0	0	0	0	0	0	0	0	1509700	0
O60264	SMARCA5	SWI/SNF-related matrix-associated actin-dependent regulator of chromatin subfamily A member 5	0	0	0	0	0	0	0	0	0	0	0	0	1027100	0	1021100
O60313	OPA1	Dynamin-like 120 kDa protein, mitochondrial;Dynamin-like 120 kDa protein, form S1	0	0	0	2212900	2277600	3295200	0	0	0	0	0	0	0	0	0
O60449	LY75	Lymphocyte antigen 75	0	0	0	0	0	0	0	0	0	0	0	0	0	0	0
O60493	SNX3	Sorting nexin-3	0	0	0	0	0	0	0	0	0	0	0	0	0	0	0
O60496	DOK2	Docking protein 2	0	0	0	0	0	0	0	0	0	0	0	962830	0	0	0
O60506	SYNCRIP	Heterogeneous nuclear ribonucleoprotein Q	10713000	10496000	9453900	5245700	4911000	0	5898600	2775500	5303100	8706700	8659700	10013000	13081000	14087000	13307000
O60508	CDC40	Pre-mRNA-processing factor 17	0	0	0	0	0	0	0	0	0	0	0	0	0	395880	0
O60610	DIAPH1	Protein diaphanous homolog 1	2024900	2326000	2635800	0	0	0	0	0	0	2625700	3495200	3022600	0	0	0
O60613	2018-09-15	15 kDa selenoprotein	0	1636600	0	0	0	0	0	0	0	0	0	0	0	0	0
O60664	PLIN3	Perilipin-3	2908000	2866200	3028500	0	3487800	0	0	0	0	2886100	2513300	2688800	2361500	2731900	2072500
O60684;P52294;O15131	KPNA6;KPNA1;KPNA5	Importin subunit alpha-7;Importin subunit alpha-5;Importin subunit alpha-5, N-terminally processed;Importin subunit alpha-6	0	0	0	0	0	0	0	0	0	0	0	0	244700	0	0
O60711	LPXN	Leupaxin	0	0	0	0	0	0	0	0	0	0	1244500	0	0	0	0
O60749	SNX2	Sorting nexin-2	2602600	1941900	1864500	0	0	0	0	0	0	0	1648100	1383500	0	0	0
O60762	DPM1	Dolichol-phosphate mannosyltransferase subunit 1	0	0	0	0	0	0	0	0	0	0	12383000	0	0	0	0
O60763	USO1	General vesicular transport factor p115	0	518440	0	0	0	0	0	0	0	0	0	0	0	0	0
O60784	TOM1	Target of Myb protein 1	489570	402310	0	0	0	0	0	0	0	0	0	0	0	0	0
P62807;P57053;O60814;Q99879;Q99877;Q93079;Q5QNW6;P58876;Q99880;Q96A08	HIST1H2BC;H2BFS;HIST1H2BK;HIST1H2BM;HIST1H2BN;HIST1H2BH;HIST2H2BF;HIST1H2BD;HIST1H2BL;HIST1H2BA	Histone H2B type 1-C/E/F/G/I;Histone H2B type F-S;Histone H2B type 1-K;Histone H2B type 1-M;Histone H2B type 1-N;Histone H2B type 1-H;Histone H2B type 2-F;Histone H2B type 1-D;Histone H2B type 1-L;Histone H2B type 1-A	60758000	59116000	57587000	0	0	169190000	0	0	149780000	0	0	0	28777000	28845000	0
O60828	PQBP1	Polyglutamine-binding protein 1	0	0	0	0	0	0	0	0	0	0	0	0	0	0	367210
O60832	DKC1	H/ACA ribonucleoprotein complex subunit 4	0	0	0	0	0	0	0	0	0	0	0	0	3684900	4114100	3992700
O60869	EDF1	Endothelial differentiation-related factor 1	1864700	1704000	1882000	0	0	0	0	0	0	0	0	0	0	1641400	1693300
O60884	DNAJA2	DnaJ homolog subfamily A member 2	0	0	0	0	0	0	0	0	0	0	1292000	0	2320100	0	0
O60885	BRD4	Bromodomain-containing protein 4	0	0	0	0	0	0	0	0	0	0	0	0	0	0	422570
O60888	CUTA	Protein CutA	0	0	0	0	0	0	0	0	0	0	0	0	0	0	1471300
O60925	PFDN1	Prefoldin subunit 1	0	0	0	0	0	0	0	0	0	0	0	870650	0	0	0
O60927	PPP1R11	Protein phosphatase 1 regulatory subunit 11	0	0	0	0	0	0	0	0	0	0	0	697890	0	0	0
O75027	ABCB7	ATP-binding cassette sub-family B member 7, mitochondrial	0	0	0	0	0	0	0	0	0	0	0	0	0	313020	0
O75083	WDR1	WD repeat-containing protein 1	46573000	43524000	44505000	13275000	16372000	16794000	16740000	17647000	21693000	39844000	36084000	37512000	18729000	17918000	17195000
O75208	COQ9	Ubiquinone biosynthesis protein COQ9, mitochondrial	0	0	0	0	0	0	0	0	0	0	0	0	2327900	1993000	2100100
O75223	GGCT	Gamma-glutamylcyclotransferase	0	0	0	0	0	0	0	0	0	0	0	0	0	0	510460
O75251	NDUFS7	NADH dehydrogenase [ubiquinone] iron-sulfur protein 7, mitochondrial	0	0	0	0	0	0	0	0	0	0	0	0	0	0	1222900
O75306	NDUFS2	NADH dehydrogenase [ubiquinone] iron-sulfur protein 2, mitochondrial	2636300	3204600	3089000	0	0	0	0	4289500	3974500	0	0	0	4139000	5007800	4063200
O75323	GBAS	Protein NipSnap homolog 2	0	0	0	0	0	0	0	0	0	0	0	0	2880000	3186700	2637800
O75340	PDCD6	Programmed cell death protein 6	0	0	0	0	0	1601600	0	0	0	0	0	0	0	0	0
O75347	TBCA	Tubulin-specific chaperone A	0	2578800	0	0	0	0	0	0	0	0	0	0	0	0	0
O75348;O95670	ATP6V1G1;ATP6V1G2	V-type proton ATPase subunit G 1;V-type proton ATPase subunit G 2	0	0	0	0	0	0	0	0	0	0	1075100	0	0	0	0
O75351	VPS4B	Vacuolar protein sorting-associated protein 4B	0	0	1525000	0	0	0	0	0	0	0	0	0	0	0	0
O75367	H2AFY	Core histone macro-H2A.1	5220500	5619500	6181500	23290000	21968000	27070000	25345000	29465000	22246000	8849400	9827500	10433000	4657500	4891200	4781100
O75368	SH3BGRL	SH3 domain-binding glutamic acid-rich-like protein	10935000	10592000	13034000	9336800	9187700	11754000	10242000	8289900	9469100	10410000	10192000	9733700	8996000	7317300	7195900
O75369	FLNB	Filamin-B	3443400	0	0	0	0	0	0	0	0	0	0	0	0	0	0
O75380	NDUFS6	NADH dehydrogenase [ubiquinone] iron-sulfur protein 6, mitochondrial	852090	1003600	0	0	0	0	0	0	0	0	0	0	0	0	0
O75390	CS	Citrate synthase, mitochondrial	40099000	33869000	36197000	46847000	43675000	51609000	25578000	25523000	26201000	27652000	27211000	26900000	30681000	30960000	33596000
O75396	SEC22B	Vesicle-trafficking protein SEC22b	2494600	2283500	2300000	0	0	0	2703300	0	0	2689700	3160000	2530900	3981600	3311400	3369400
O75400	PRPF40A	Pre-mRNA-processing factor 40 homolog A	0	0	0	0	0	0	0	0	0	0	0	0	1188800	1522200	0
O75431	MTX2	Metaxin-2	0	0	0	0	0	0	0	0	0	0	0	0	761020	850680	936560
O75439	PMPCB	Mitochondrial-processing peptidase subunit beta	0	0	0	0	0	0	0	0	0	0	0	0	1643100	1976600	1917500
O75448	MED24	Mediator of RNA polymerase II transcription subunit 24	0	0	0	0	0	0	0	0	0	0	0	0	0	891800	0
O75475	PSIP1	PC4 and SFRS1-interacting protein	0	0	2224600	0	0	0	0	0	0	0	1808600	2856000	7893500	9139400	8876300
O75489	NDUFS3	NADH dehydrogenase [ubiquinone] iron-sulfur protein 3, mitochondrial	3789700	3708600	3921200	0	0	0	0	0	0	3106000	3797800	2896100	6083800	6359000	5649400
O75494;Q8WXF0	SRSF10;SRSF12	Serine/arginine-rich splicing factor 10;Serine/arginine-rich splicing factor 12	1879400	0	0	0	0	0	0	0	0	0	0	0	2311600	2807100	0
O75521	ECI2	Enoyl-CoA delta isomerase 2, mitochondrial	0	0	0	0	0	0	0	0	0	0	0	0	2578100	2849900	3095400
O75531	BANF1	Barrier-to-autointegration factor;Barrier-to-autointegration factor, N-terminally processed	0	0	0	3866500	4550000	4668200	0	0	4909300	3659100	3176300	3537500	0	0	0
O75533	SF3B1	Splicing factor 3B subunit 1	0	0	0	0	0	0	0	0	0	1980200	2114900	2177900	2762700	2849800	3135200
O75608	LYPLA1	Acyl-protein thioesterase 1	0	1631900	1479500	0	0	0	0	0	0	2148600	0	1885700	2348200	2620200	2381200
O75643	SNRNP200	U5 small nuclear ribonucleoprotein 200 kDa helicase	9735900	10704000	12175000	3772200	3862300	2495300	4764700	0	4539600	5804600	7415100	7119300	27311000	26910000	29697000
O75688	PPM1B	Protein phosphatase 1B	0	0	0	0	0	0	0	0	0	0	0	0	0	0	0
O75694	NUP155	Nuclear pore complex protein Nup155	0	0	0	0	0	0	0	0	0	0	0	0	869480	717230	638950
O75746	SLC25A12	Calcium-binding mitochondrial carrier protein Aralar1	1815900	2757300	1899500	0	0	0	0	0	0	0	0	1433600	3594800	3237200	4706400
O75771	RAD51D	DNA repair protein RAD51 homolog 4	0	0	0	0	0	0	0	0	0	0	0	0	0	0	0
O75791	GRAP2	GRB2-related adapter protein 2	0	0	0	0	0	0	0	0	0	0	0	0	0	0	0
O75792	RNASEH2A	Ribonuclease H2 subunit A	0	0	0	0	0	0	0	0	0	0	0	0	0	0	0
O75821	EIF3G	Eukaryotic translation initiation factor 3 subunit G	0	0	461810	0	0	0	0	0	0	0	0	0	0	0	0
O75832	PSMD10	26S proteasome non-ATPase regulatory subunit 10	0	0	559920	0	0	0	0	0	0	0	0	0	0	0	0
O75844	ZMPSTE24	CAAX prenyl protease 1 homolog	0	0	0	0	0	0	0	0	0	0	0	0	0	0	274320
O75874	IDH1	Isocitrate dehydrogenase [NADP] cytoplasmic	1845000	1816700	1736000	0	0	0	0	0	0	1883400	1688500	2161100	1200000	1594500	0
O75915	ARL6IP5	PRA1 family protein 3	2545600	1785700	2752500	0	0	0	0	0	0	0	3268700	0	4555300	3775000	3319100
O75934	BCAS2	Pre-mRNA-splicing factor SPF27	0	0	1185600	0	0	0	0	0	0	0	0	0	1559800	1460700	0
O75937	DNAJC8	DnaJ homolog subfamily C member 8	2319000	2670900	2478000	2382500	0	2794900	0	0	0	0	2832200	2820100	2434500	2430900	2888200
O75940	SMNDC1	Survival of motor neuron-related-splicing factor 30	0	0	0	0	0	0	0	0	0	0	0	0	0	0	0
O75947	ATP5H	ATP synthase subunit d, mitochondrial	7618800	7219500	8255600	6660400	6810800	6889400	3003300	0	0	6767600	6788500	6523700	20964000	18416000	18598000
O75955	FLOT1	Flotillin-1	0	0	0	0	0	0	0	0	0	0	0	0	2993300	3222800	3212600
O75964	ATP5L	ATP synthase subunit g, mitochondrial	0	3269200	3236700	0	0	0	0	0	0	3586400	0	0	3759600	0	0
O75995	SASH3	SAM and SH3 domain-containing protein 3	4494400	2921700	4231000	0	0	0	0	0	0	3797600	3697100	3561700	1987900	1808500	1736800
O76003	GLRX3	Glutaredoxin-3	0	0	0	0	0	0	0	0	0	0	0	0	0	0	441180
O94776	MTA2	Metastasis-associated protein MTA2	1209100	0	0	0	0	0	0	0	0	0	0	0	0	0	0
O94778	AQP8	Aquaporin-8	0	0	0	0	0	0	0	0	0	1428200	0	0	0	0	0
O94804	STK10	Serine/threonine-protein kinase 10	1356800	1521000	1801500	0	0	0	0	0	0	1815000	0	0	0	0	0
O94826	TOMM70A	Mitochondrial import receptor subunit TOM70	1877800	1514900	1327500	3486800	3624600	3326000	0	0	0	0	2288900	0	5616300	9130800	5910700
O94874	UFL1	E3 UFM1-protein ligase 1	0	0	0	0	0	0	0	0	0	0	0	0	2489600	2161400	0
O94880	PHF14	PHD finger protein 14	0	0	0	0	0	0	0	0	0	0	0	0	0	130570	0
O94888	UBXN7	UBX domain-containing protein 7	0	0	0	0	0	0	0	0	0	0	0	0	277120	0	0
O94903	PROSC	Proline synthase co-transcribed bacterial homolog protein	919470	0	989020	0	0	0	0	0	0	0	0	1132500	1325500	1339400	1043700
O94906	PRPF6	Pre-mRNA-processing factor 6	0	0	0	0	0	0	0	0	0	0	0	0	330130	0	0
O94925	GLS	Glutaminase kidney isoform, mitochondrial	3656600	2851100	1687800	0	0	0	0	0	0	0	0	0	8684900	9050200	8065900
O95104	SCAF4	Splicing factor, arginine/serine-rich 15	0	0	0	0	0	0	0	0	0	0	0	0	1406300	1070800	0
O95168	NDUFB4	NADH dehydrogenase [ubiquinone] 1 beta subcomplex subunit 4	0	0	0	0	0	0	0	0	0	0	0	0	0	383820	0
O95169	NDUFB8	NADH dehydrogenase [ubiquinone] 1 beta subcomplex subunit 8, mitochondrial	0	406440	0	0	0	0	0	0	0	0	0	0	0	0	0
O95197	RTN3	Reticulon-3	0	0	0	0	0	0	0	0	0	0	0	4337900	0	0	0
O95202	LETM1	LETM1 and EF-hand domain-containing protein 1, mitochondrial	1957400	2239800	2001800	0	0	0	0	0	0	0	1977500	0	4440600	4580100	4366700
O95218	ZRANB2	Zinc finger Ran-binding domain-containing protein 2	0	0	0	0	0	0	0	0	0	0	0	0	0	0	532130
O95232	LUC7L3	Luc7-like protein 3	0	0	0	0	0	0	0	0	0	0	0	0	1657300	1759100	1543600
O95292	VAPB	Vesicle-associated membrane protein-associated protein B/C	0	0	0	0	0	0	0	0	0	688220	0	0	0	0	0
O95295	SNAPIN	SNARE-associated protein Snapin	0	0	488310	0	0	0	0	0	0	0	0	0	0	0	0
O95299	NDUFA10	NADH dehydrogenase [ubiquinone] 1 alpha subcomplex subunit 10, mitochondrial	0	0	0	0	0	0	0	0	0	0	473300	0	0	0	0
O95319	CELF2	CUGBP Elav-like family member 2	0	2695300	2698500	0	0	0	0	0	0	0	1988800	0	0	3377700	0
O95336	PGLS	6-phosphogluconolactonase	5820900	5281400	5920700	5091100	5775300	5694900	0	0	0	3252500	3355300	4061400	3381500	3841500	3586500
O95373	IPO7	Importin-7	0	0	0	0	0	0	0	0	0	0	0	0	0	0	0
O95379	TNFAIP8	Tumor necrosis factor alpha-induced protein 8	1128200	1610900	0	0	0	0	0	0	0	1330800	704530	1591700	1617800	1735700	1495900
O95400	CD2BP2	CD2 antigen cytoplasmic tail-binding protein 2	0	0	0	0	0	0	0	0	0	0	0	0	0	0	375600
O95425	SVIL	Supervillin	0	0	0	0	0	0	0	0	0	0	0	0	0	0	3303800
O95433	AHSA1	Activator of 90 kDa heat shock protein ATPase homolog 1	0	0	0	0	0	0	0	0	0	0	0	0	0	0	602950
O95466	FMNL1	Formin-like protein 1	0	0	0	0	0	0	0	0	0	1144700	0	0	0	0	0
O95479	H6PD	GDH/6PGL endoplasmic bifunctional protein;Glucose 1-dehydrogenase;6-phosphogluconolactonase	0	0	0	0	0	0	0	0	0	0	0	0	186970	0	0
O95571	ETHE1	Persulfide dioxygenase ETHE1, mitochondrial	0	3283800	0	0	0	0	0	4613800	0	3240000	0	0	0	3549400	3326400
O95573;O60488	ACSL3;ACSL4	Long-chain-fatty-acid--CoA ligase 3;Long-chain-fatty-acid--CoA ligase 4	361360	0	0	0	0	0	0	0	0	0	0	0	0	0	0
O95639	CPSF4	Cleavage and polyadenylation specificity factor subunit 4	0	0	0	0	0	0	0	0	0	0	0	0	0	0	534610
O95671	ASMTL	N-acetylserotonin O-methyltransferase-like protein	0	0	0	0	0	0	0	0	0	0	0	0	0	0	967430
O95716	RAB3D	Ras-related protein Rab-3D	0	0	0	0	371180	0	0	0	0	0	0	0	0	0	0
O95747	OXSR1	Serine/threonine-protein kinase OSR1	0	0	0	0	0	0	0	0	0	680960	0	0	0	0	0
O95758	PTBP3	Polypyrimidine tract-binding protein 3	0	0	0	0	0	0	0	0	0	0	0	0	0	0	450480
O95777	LSM8	U6 snRNA-associated Sm-like protein LSm8	4384100	4340000	4007600	0	0	0	4736300	0	0	3534600	3743100	3611400	5019800	5214100	4888100
O95782	AP2A1	AP-2 complex subunit alpha-1	0	0	0	0	0	0	0	0	0	0	0	0	0	0	623030
O95810	SDPR	Serum deprivation-response protein	7530000	6597100	4676700	1833900	0	0	0	0	7140500	8293900	8830400	7703200	1999700	2747000	0
O95816	BAG2	BAG family molecular chaperone regulator 2	0	0	0	0	0	0	0	0	0	0	0	0	0	0	350290
O95822	MLYCD	Malonyl-CoA decarboxylase, mitochondrial	0	0	0	0	0	0	0	0	0	0	0	0	0	0	452530
O95831	AIFM1	Apoptosis-inducing factor 1, mitochondrial	3517500	3086800	2563100	4499000	5178200	3886400	0	0	0	0	2193000	0	4174900	4197800	3717500
O95861	BPNT1	3(2),5-bisphosphate nucleotidase 1	1604100	1838000	1669000	0	0	0	0	0	0	0	0	0	0	0	0
O95865	DDAH2	N(G),N(G)-dimethylarginine dimethylaminohydrolase 2	0	0	425510	0	0	0	0	0	0	0	0	0	0	0	0
O95866	G6B	Protein G6b	0	0	0	0	0	0	0	0	0	0	0	717000	0	0	0
O95881	TXNDC12	Thioredoxin domain-containing protein 12	1981600	2007300	1943500	0	0	0	0	0	0	0	0	0	0	0	0
O95926	SYF2	Pre-mRNA-splicing factor SYF2	0	0	0	0	0	0	0	0	0	0	0	0	496670	0	604080
O95989	NUDT3	Diphosphoinositol polyphosphate phosphohydrolase 1	0	0	0	0	0	789710	0	0	0	0	0	0	0	0	0
O96000	NDUFB10	NADH dehydrogenase [ubiquinone] 1 beta subcomplex subunit 10	0	0	0	0	0	0	0	0	0	2023500	1884400	1970200	2200500	1980200	0
O96001	PPP1R17	Protein phosphatase 1 regulatory subunit 17	0	0	0	0	0	0	0	0	0	0	0	0	0	0	0
O96008	TOMM40	Mitochondrial import receptor subunit TOM40 homolog	0	0	0	0	0	0	0	0	0	0	1362900	0	1502700	2018400	2010600
O96019	ACTL6A	Actin-like protein 6A	0	0	2414800	2530000	2152900	0	0	0	0	1633200	0	0	2708900	2934000	2735400
P00338	LDHA	L-lactate dehydrogenase A chain	12617000	10535000	12561000	7854600	8152900	8919200	5594800	6309200	9746800	10826000	11037000	12350000	4384300	4467800	4160200
P00367;P49448	GLUD1;GLUD2	Glutamate dehydrogenase 1, mitochondrial;Glutamate dehydrogenase 2, mitochondrial	52958000	49559000	48923000	47701000	44653000	47895000	33942000	32616000	34092000	31805000	30816000	30807000	57989000	58537000	61998000
P00387	CYB5R3	NADH-cytochrome b5 reductase 3;NADH-cytochrome b5 reductase 3 membrane-bound form;NADH-cytochrome b5 reductase 3 soluble form	11033000	8364900	9217900	15378000	12882000	9431600	9845400	11203000	11269000	9411300	8939800	9699100	10197000	10427000	9073800
P00403	MT-CO2	Cytochrome c oxidase subunit 2	0	3535900	3384900	0	0	0	0	0	0	4465400	5041600	4266100	2944600	3934500	3548100
P00441	SOD1	Superoxide dismutase [Cu-Zn]	18503000	23979000	19066000	25434000	23119000	20816000	28557000	29773000	29464000	23898000	23586000	25584000	26884000	26037000	23080000
P00488	F13A1	Coagulation factor XIII A chain	8994100	6313000	9315100	6942100	8204800	5328700	0	13314000	9381900	23907000	19545000	18925000	2798200	2912300	3216000
P00491	PNP	Purine nucleoside phosphorylase	10724000	10395000	12086000	7591100	11764000	11692000	12652000	10074000	9705300	15188000	16680000	16975000	7288100	6799200	7190400
P00492	HPRT1	Hypoxanthine-guanine phosphoribosyltransferase	2312300	2444200	2085100	1959800	0	2041800	0	0	0	2791900	3054500	2893300	1360600	1611400	1686700
P00505	GOT2	Aspartate aminotransferase, mitochondrial	0	0	0	56423000	50994000	48682000	0	0	0	0	0	0	1752500	0	2747300
P00558	PGK1	Phosphoglycerate kinase 1	134780000	139110000	137740000	87290000	93239000	93300000	85293000	88129000	95646000	110320000	108180000	103110000	60283000	58318000	59675000
P00568	AK1	Adenylate kinase isoenzyme 1	0	0	0	0	0	0	0	0	0	0	0	0	0	0	296120
P00846	MT-ATP6	ATP synthase subunit a	0	0	0	0	0	0	0	0	0	0	0	0	0	0	1254700
P00918	CA2	Carbonic anhydrase 2	0	0	0	0	0	1811200	0	0	0	0	0	0	0	0	0
P01116;P01111;P01112	KRAS;NRAS;HRAS	GTPase KRas;GTPase KRas, N-terminally processed;GTPase NRas;GTPase HRas;GTPase HRas, N-terminally processed	1281800	0	0	0	0	0	0	0	0	0	0	0	0	0	0
P01137	TGFB1	Transforming growth factor beta-1;Latency-associated peptide	0	0	0	0	0	0	0	0	0	0	0	460920	0	0	0
P01599		Ig kappa chain V-I region Gal	0	0	0	0	0	0	0	0	0	0	0	0	0	0	395510
P01619;A0A0C4DH25	IGKV3D-20	Ig kappa chain V-III region B6	0	0	0	0	0	0	0	0	0	0	5580300	5267100	0	0	0
P01834	IGKC	Ig kappa chain C region	0	0	0	0	0	0	0	0	0	0	0	0	0	0	2691100
P0DOX5;P01857	IGHG1	Ig gamma-1 chain C region	0	0	1312000	0	0	0	0	0	0	0	0	0	0	0	0
P0DOX6;P01871	IGHM	Ig mu chain C region	0	0	0	0	0	0	0	0	0	0	0	0	9000700	8697600	8039400
P0DOX3;P01880	IGHD	Ig delta chain C region	0	0	0	0	0	0	0	0	0	0	0	0	0	1552600	0
P01889;Q31610;P30486	HLA-B	HLA class I histocompatibility antigen, B-7 alpha chain;HLA class I histocompatibility antigen, B-81 alpha chain;HLA class I histocompatibility antigen, B-48 alpha chain	0	0	0	0	0	1446700	0	0	0	0	0	0	0	0	0
P01892	HLA-A	HLA class I histocompatibility antigen, A-2 alpha chain	0	0	0	0	0	0	0	0	0	0	0	0	0	0	0
P01903	HLA-DRA	HLA class II histocompatibility antigen, DR alpha chain	5390100	5028700	5181300	4380900	0	0	0	0	0	3782600	3817800	4051400	7986000	5416900	7954300
P01909	HLA-DQA1	HLA class II histocompatibility antigen, DQ alpha 1 chain	0	0	0	0	0	0	0	0	0	0	0	0	0	0	558110
Q5Y7A7;P01912;P01911	HLA-DRB1	HLA class II histocompatibility antigen, DRB1-13 beta chain;HLA class II histocompatibility antigen, DRB1-3 chain;HLA class II histocompatibility antigen, DRB1-15 beta chain	0	0	0	0	0	0	0	0	0	0	0	0	0	0	0
P02545	LMNA	Prelamin-A/C;Lamin-A/C	0	0	3540800	0	0	0	0	0	0	0	3765000	0	3408200	3908800	3619600
P02671	FGA	Fibrinogen alpha chain;Fibrinopeptide A;Fibrinogen alpha chain	9281100	10357000	10068000	9392800	9241700	8977700	0	0	0	21700000	24642000	23898000	6338100	5298200	6460400
P02675	FGB	Fibrinogen beta chain;Fibrinopeptide B;Fibrinogen beta chain	14574000	14380000	12646000	5817400	8147900	7148800	9737400	5344300	5198500	27695000	22740000	27058000	6303900	6810200	7816000
P02679	FGG	Fibrinogen gamma chain	13306000	14439000	14449000	11165000	9806700	10477000	6019400	7227300	7854900	26261000	23414000	24995000	7089800	7108100	7619200
P02775	PPBP	Platelet basic protein;Connective tissue-activating peptide III;TC-2;Connective tissue-activating peptide III(1-81);Beta-thromboglobulin;Neutrophil-activating peptide 2(74);Neutrophil-activating peptide 2(73);Neutrophil-activating peptide 2;TC-1;Neutrophil-activating peptide 2(1-66);Neutrophil-activating peptide 2(1-63)	56211000	66439000	61307000	91891000	86593000	94552000	42967000	47942000	41628000	129050000	128010000	119840000	25193000	26080000	25803000
P02776	PF4	Platelet factor 4;Platelet factor 4, short form	8206400	9238600	9808400	23792000	21354000	21252000	20860000	25860000	23730000	35540000	32441000	31052000	6035500	6179100	7041400
P02788	LTF	Lactotransferrin;Lactoferricin-H;Kaliocin-1;Lactoferroxin-A;Lactoferroxin-B;Lactoferroxin-C	0	0	0	31345000	30154000	31899000	0	0	0	0	0	0	0	0	0
P03897	MT-ND3	NADH-ubiquinone oxidoreductase chain 3	0	0	0	0	0	0	0	0	0	0	0	0	291520	0	0
P03905	MT-ND4	NADH-ubiquinone oxidoreductase chain 4	0	0	0	0	0	0	0	0	0	0	0	0	0	258380	0
P03915	MT-ND5	NADH-ubiquinone oxidoreductase chain 5	0	0	0	0	0	0	0	0	867950	0	0	0	0	0	0
P04040	CAT	Catalase	2856200	3506300	3235600	0	0	0	0	0	0	3743500	3900400	3918600	4241100	4044800	4432100
P04075	ALDOA	Fructose-bisphosphate aldolase A	91745000	87498000	95085000	62422000	63106000	59070000	57295000	67988000	61059000	70092000	75434000	73832000	58087000	58168000	55380000
P04080	CSTB	Cystatin-B	0	0	0	8949700	0	9316000	0	0	0	0	0	0	0	0	0
P04083	ANXA1	Annexin A1	39514000	38952000	37138000	10657000	9041100	10067000	14916000	21133000	19079000	54062000	50566000	55149000	9757100	9623900	10546000
P04179	SOD2	Superoxide dismutase [Mn], mitochondrial	0	0	0	0	0	1015600	0	0	0	0	0	0	0	0	0
P04233	CD74	HLA class II histocompatibility antigen gamma chain	29169000	26849000	28152000	25317000	22085000	23608000	19214000	15615000	18732000	12299000	11799000	11968000	36981000	33382000	35723000
P04264;CON__P04264	KRT1	Keratin, type II cytoskeletal 1	197320000	175050000	181330000	0	0	0	0	0	0	0	0	0	12088000	11119000	10222000
P04275	VWF	von Willebrand factor;von Willebrand antigen 2	0	0	0	0	0	0	0	0	0	0	1139700	0	0	0	0
P04350	TUBB4A	Tubulin beta-4A chain	0	0	0	0	0	0	0	0	0	0	0	0	0	1721800	0
P04406	GAPDH	Glyceraldehyde-3-phosphate dehydrogenase	767650000	757860000	779560000	252280000	239880000	263470000	258550000	260370000	287990000	462770000	455740000	477100000	291610000	294380000	291490000
P13746;P04439;P30455;P30443	HLA-A	HLA class I histocompatibility antigen, A-11 alpha chain;HLA class I histocompatibility antigen, A-3 alpha chain;HLA class I histocompatibility antigen, A-36 alpha chain;HLA class I histocompatibility antigen, A-1 alpha chain	0	0	0	0	0	0	0	0	0	0	0	0	0	0	0
P04440	HLA-DPB1	HLA class II histocompatibility antigen, DP beta 1 chain	0	0	0	0	0	0	0	0	0	0	0	0	0	0	1188400
P04632	CAPNS1	Calpain small subunit 1	0	0	0	0	0	0	0	0	0	1531700	1971800	0	0	957700	0
P04792	HSPB1	Heat shock protein beta-1	0	0	0	0	0	0	0	6687900	0	0	1147600	0	7774700	7405100	7472100
P04839	CYBB	Cytochrome b-245 heavy chain	0	1460800	0	0	0	0	0	0	0	0	0	0	0	0	0
P04843	RPN1	Dolichyl-diphosphooligosaccharide--protein glycosyltransferase subunit 1	4640200	5098200	7367000	5609900	8755500	7116800	8058100	11136000	6178500	10145000	11241000	11611000	18368000	17642000	16482000
P04844	RPN2	Dolichyl-diphosphooligosaccharide--protein glycosyltransferase subunit 2	6655300	7417200	7057600	0	0	5119900	0	0	0	8006900	11475000	8810100	14224000	14873000	14033000
P04899	GNAI2	Guanine nucleotide-binding protein G(i) subunit alpha-2	13746000	17170000	15637000	12455000	12250000	10491000	10400000	6160700	7594500	15761000	17657000	17764000	16253000	13587000	14575000
P05023	ATP1A1	Sodium/potassium-transporting ATPase subunit alpha-1	5728200	6007000	6094400	0	0	0	0	0	0	5128700	5050800	5214100	6093200	5905800	5929300
P05091	ALDH2	Aldehyde dehydrogenase, mitochondrial	0	1125700	1501000	0	0	0	0	0	0	2166500	2606000	2722900	0	0	0
P05106	ITGB3	Integrin beta-3	28453000	25106000	25828000	13257000	15323000	13115000	14022000	17889000	20057000	45708000	48325000	39273000	7938600	8699400	6319100
P05107	ITGB2	Integrin beta-2	11197000	10045000	10218000	0	0	0	0	0	1889300	13565000	13268000	13313000	0	1631300	1398200
P05109	S100A8	Protein S100-A8;Protein S100-A8, N-terminally processed	0	0	0	0	0	0	0	0	0	0	0	4087900	4837300	4444800	4145200
P05114	HMGN1	Non-histone chromosomal protein HMG-14	0	0	0	0	0	0	0	0	0	0	0	0	0	1936300	0
P05141	SLC25A5	ADP/ATP translocase 2;ADP/ATP translocase 2, N-terminally processed	0	2621400	2601800	0	0	0	0	0	0	4615300	4498900	4206900	0	0	0
P05164	MPO	Myeloperoxidase;Myeloperoxidase;89 kDa myeloperoxidase;84 kDa myeloperoxidase;Myeloperoxidase light chain;Myeloperoxidase heavy chain	4751600	5127700	5345400	13672000	16133000	13538000	0	0	0	15452000	14001000	15094000	4812300	4532800	4502900
P05165	PCCA	Propionyl-CoA carboxylase alpha chain, mitochondrial	0	0	0	0	0	0	0	0	0	0	0	0	2053400	1814100	2214100
P05166	PCCB	Propionyl-CoA carboxylase beta chain, mitochondrial	0	0	1819800	0	0	0	0	0	0	0	0	0	2577200	4272100	3524800
P05198	EIF2S1	Eukaryotic translation initiation factor 2 subunit 1	0	0	0	0	0	0	0	0	0	1528500	1422100	1380400	812190	1121500	1013900
P05204;Q15651	HMGN2;HMGN3	Non-histone chromosomal protein HMG-17;High mobility group nucleosome-binding domain-containing protein 3	0	0	0	0	0	0	0	0	0	0	0	0	8617700	8240100	0
P05386	RPLP1	60S acidic ribosomal protein P1	0	0	0	0	0	0	0	0	0	0	0	0	0	0	7735300
P05387	RPLP2	60S acidic ribosomal protein P2	19842000	22399000	22257000	22833000	25437000	27375000	17147000	19952000	19154000	22458000	22840000	21857000	29507000	28170000	29384000
P05388;Q8NHW5	RPLP0;RPLP0P6	60S acidic ribosomal protein P0;60S acidic ribosomal protein P0-like	17292000	18209000	16661000	12589000	12096000	13539000	6521600	6692200	11417000	15972000	18318000	15315000	35026000	35838000	34842000
P05455	SSB	Lupus La protein	12190000	11480000	9631500	5471900	5945600	5798700	7579200	7663500	7168800	7410600	9400900	7969400	9351300	8813300	9420000
P05534;P30447;Q09160	HLA-A	HLA class I histocompatibility antigen, A-24 alpha chain;HLA class I histocompatibility antigen, A-23 alpha chain;HLA class I histocompatibility antigen, A-80 alpha chain	0	0	0	0	0	0	0	0	0	0	0	0	0	0	0
P05556	ITGB1	Integrin beta-1	6198900	6086200	5487300	0	0	0	0	0	0	5639100	5574400	5455800	3924400	3552600	3167000
P05771	PRKCB	Protein kinase C beta type	5316500	6352300	5841700	0	0	0	0	0	0	4591700	4380100	4711600	6568100	7624800	7090200
P05976;P08590	MYL1;MYL3	Myosin light chain 1/3, skeletal muscle isoform;Myosin light chain 3	0	0	0	0	0	0	0	0	3892100	7604200	7403200	7015900	0	0	0
P06127	CD5	T-cell surface glycoprotein CD5	0	0	0	0	0	0	0	0	0	0	0	0	0	1439800	1626900
P06239	LCK	Tyrosine-protein kinase Lck	0	109260	0	0	0	0	0	0	0	0	0	0	0	0	0
P06396;CON__Q3SX14	GSN	Gelsolin	12090000	11033000	12177000	8561000	7892200	9050600	9228500	6887300	9531100	12152000	14108000	13327000	6283600	6272200	6531700
P06454	PTMA	Prothymosin alpha;Prothymosin alpha, N-terminally processed;Thymosin alpha-1	74847000	70263000	75188000	31409000	28468000	27673000	20020000	20978000	0	37987000	37605000	39386000	30535000	31749000	29814000
P06576	ATP5B	ATP synthase subunit beta, mitochondrial	207420000	201410000	204820000	212340000	208420000	212900000	204510000	206900000	211170000	181190000	177640000	175010000	337940000	323180000	319580000
P06702	S100A9	Protein S100-A9	3703000	3063600	3586300	0	0	0	0	0	0	6807500	5271100	5530100	5568000	5576600	5981300
P06703	S100A6	Protein S100-A6	10546000	0	13028000	0	0	0	0	0	0	15037000	10705000	9933300	21567000	23381000	25243000
P06733	ENO1	Alpha-enolase	126220000	133360000	129360000	75076000	73187000	86276000	107180000	75731000	109280000	154160000	158560000	160550000	88324000	93918000	96806000
P06744;CON__Q3ZBD7	GPI	Glucose-6-phosphate isomerase	0	0	0	0	0	0	0	0	0	0	0	0	871370	847980	869610
P06748	NPM1	Nucleophosmin	25098000	34190000	26652000	22645000	21251000	22967000	6477000	12856000	6637400	23850000	29801000	25976000	77412000	75830000	65235000
P06753	TPM3	Tropomyosin alpha-3 chain	32216000	32825000	31215000	15290000	14839000	13875000	19445000	22646000	22075000	37810000	35191000	36208000	25676000	24164000	24473000
P06865	HEXA	Beta-hexosaminidase subunit alpha	278110	0	0	0	0	0	0	0	0	0	0	0	0	0	0
Q16778;P06899;P33778;P23527;Q8N257	HIST2H2BE;HIST1H2BJ;HIST1H2BB;HIST1H2BO;HIST3H2BB	Histone H2B type 2-E;Histone H2B type 1-J;Histone H2B type 1-B;Histone H2B type 1-O;Histone H2B type 3-B	0	0	0	51654000	56470000	84534000	0	0	0	0	0	0	20970000	0	0
P07108	DBI	Acyl-CoA-binding protein	16905000	16754000	13993000	23828000	25622000	27892000	0	39598000	30999000	11217000	13958000	14483000	17620000	15444000	17967000
P07195	LDHB	L-lactate dehydrogenase B chain	16762000	16628000	15365000	16922000	14258000	12973000	7696900	4371300	4258600	14022000	14817000	16213000	6504800	6877100	7546700
P07203	GPX1	Glutathione peroxidase 1	7585700	8025900	6389300	5150000	3884800	0	7692300	6361400	7886100	9179400	9086300	8665000	7846400	7860100	6911500
P07225	PROS1	Vitamin K-dependent protein S	0	0	0	0	0	0	0	0	0	0	0	318710	0	0	0
P07237	P4HB	Protein disulfide-isomerase	27300000	28397000	28077000	26635000	22958000	26316000	22250000	16507000	17613000	28834000	28481000	30880000	26319000	23392000	23616000
P07305	H1F0	Histone H1.0;Histone H1.0, N-terminally processed	0	0	0	0	0	1469800	0	0	0	0	0	0	0	0	0
P07311	ACYP1	Acylphosphatase-1	0	0	0	0	0	0	0	0	0	0	0	0	0	0	190020
P07339	CTSD	Cathepsin D;Cathepsin D light chain;Cathepsin D heavy chain	5538000	6088700	6615100	7265600	0	6977700	6456500	8006600	6571300	7073400	6612000	6287000	5560600	5125300	4824800
P07355;A6NMY6	ANXA2;ANXA2P2	Annexin A2;Putative annexin A2-like protein	26528000	27943000	24019000	19805000	19801000	19036000	6717700	11335000	15145000	38434000	40322000	40337000	15134000	13513000	14983000
P07359	GP1BA	Platelet glycoprotein Ib alpha chain;Glycocalicin	0	0	0	0	0	0	0	0	0	1033300	0	0	0	0	0
P07384	CAPN1	Calpain-1 catalytic subunit	2798700	3192900	3667600	3366800	4201300	0	0	0	0	1790500	0	1868100	0	1824900	1302800
P07437	TUBB	Tubulin beta chain	13172000	13506000	12280000	8994200	0	8937200	12713000	18372000	11109000	16458000	16556000	14905000	19188000	16055000	18651000
P07602	PSAP	Prosaposin;Saposin-A;Saposin-B-Val;Saposin-B;Saposin-C;Saposin-D	7850700	7887700	7394400	10482000	11188000	11069000	0	0	0	10973000	11494000	11456000	4658600	5189200	4923600
P07686	HEXB	Beta-hexosaminidase subunit beta;Beta-hexosaminidase subunit beta chain B;Beta-hexosaminidase subunit beta chain A	0	0	0	0	0	0	0	0	0	0	0	0	678890	0	0
P07737	PFN1	Profilin-1	285800000	288990000	291060000	192240000	189950000	197230000	252770000	296660000	281940000	274630000	268120000	275070000	110070000	109960000	100530000
P07741	APRT	Adenine phosphoribosyltransferase	6227900	5248500	5280300	4135000	0	0	0	0	0	5595300	5700600	6652400	3133000	3879200	3009800
P07766	CD3E	T-cell surface glycoprotein CD3 epsilon chain	0	0	0	0	0	0	0	0	0	0	299370	0	0	0	0
P07814	EPRS	Bifunctional glutamate/proline--tRNA ligase;Glutamate--tRNA ligase;Proline--tRNA ligase	0	0	0	0	0	0	0	0	0	0	0	0	0	648700	0
P07858	CTSB	Cathepsin B;Cathepsin B light chain;Cathepsin B heavy chain	0	0	0	0	0	0	0	0	0	313690	0	0	0	0	0
P07900	HSP90AA1	Heat shock protein HSP 90-alpha	44221000	40943000	38659000	12972000	13552000	13196000	11128000	12002000	12362000	37879000	41790000	38658000	29818000	29701000	29752000
P07910;P0DMR1;O60812;B7ZW38;B2RXH8	HNRNPC;HNRNPCL4;HNRNPCL1;HNRNPCL3;HNRNPCL2	Heterogeneous nuclear ribonucleoproteins C1/C2;Heterogeneous nuclear ribonucleoprotein C-like 4;Heterogeneous nuclear ribonucleoprotein C-like 1;Heterogeneous nuclear ribonucleoprotein C-like 3;Heterogeneous nuclear ribonucleoprotein C-like 2	21747000	25376000	24203000	39570000	39422000	40349000	29885000	29810000	26266000	26927000	27345000	25537000	67299000	67702000	69184000
P07919	UQCRH	Cytochrome b-c1 complex subunit 6, mitochondrial	0	0	0	0	0	0	0	0	0	0	0	0	8017600	8042900	8014500
P07948	LYN	Tyrosine-protein kinase Lyn	4908000	4878800	5154700	3924900	0	0	0	3706300	0	3454400	3407700	3723300	5041700	4474300	4383400
P07951;CON__Q3SX28	TPM2	Tropomyosin beta chain	0	0	0	0	0	0	0	0	0	10234000	0	9054000	0	0	0
P07954	FH	Fumarate hydratase, mitochondrial	12413000	11464000	12496000	10151000	10764000	10331000	0	10029000	6315400	8767300	8608800	8173100	13962000	15396000	13858000
P07996;CON__Q28194	THBS1	Thrombospondin-1	38288000	37138000	38694000	27605000	22914000	21836000	11248000	5837400	2782200	100550000	103240000	84562000	12974000	12037000	12632000
P08034	GJB1	Gap junction beta-1 protein	0	0	0	0	0	0	0	0	6533800	0	0	0	0	0	0
P08047	SP1	Transcription factor Sp1	0	0	554840	0	0	0	0	0	0	0	0	0	0	0	0
P08133	ANXA6	Annexin A6	98245000	95013000	96739000	55242000	54022000	57818000	103160000	104370000	102530000	115430000	107840000	105420000	59920000	60229000	59109000
P08134	RHOC	Rho-related GTP-binding protein RhoC	0	0	0	0	0	0	0	0	0	0	0	1072700	0	0	0
P08237	PFKM	ATP-dependent 6-phosphofructokinase, muscle type	0	0	0	0	0	0	0	0	0	0	0	0	0	0	0
P08238	HSP90AB1	Heat shock protein HSP 90-beta	33523000	32766000	32294000	18632000	13574000	16637000	20422000	22580000	22581000	33002000	35073000	33088000	23773000	23003000	22931000
P08240	SRPR	Signal recognition particle receptor subunit alpha	0	0	0	0	0	0	0	0	0	0	0	0	0	0	101440
P08514	ITGA2B	Integrin alpha-IIb;Integrin alpha-IIb heavy chain;Integrin alpha-IIb light chain, form 1;Integrin alpha-IIb light chain, form 2	43251000	45250000	44433000	32909000	36795000	37367000	66615000	75010000	64796000	80565000	81774000	83207000	15985000	16783000	18352000
P08559	PDHA1	Pyruvate dehydrogenase E1 component subunit alpha, somatic form, mitochondrial	5488200	5845900	5350900	3835600	3773100	4249600	0	0	0	3633400	3915400	3957000	7329900	7953900	9201900
P08567	PLEK	Pleckstrin	2776200	3344300	3971600	0	0	0	4539000	0	4460000	8724500	7480600	6951200	0	0	0
P08571	CD14	Monocyte differentiation antigen CD14;Monocyte differentiation antigen CD14, urinary form;Monocyte differentiation antigen CD14, membrane-bound form	0	0	0	0	0	0	0	0	0	0	0	486040	0	0	0
P08574	CYC1	Cytochrome c1, heme protein, mitochondrial	3160600	0	3300900	0	0	0	0	0	0	0	0	0	4432900	5516500	4087200
P08575	PTPRC	Receptor-type tyrosine-protein phosphatase C	47241000	50203000	49971000	24677000	24987000	22714000	15404000	13845000	21337000	37129000	32871000	37353000	44822000	40737000	40353000
P08579	SNRPB2	U2 small nuclear ribonucleoprotein B	0	0	1397200	0	0	0	0	0	0	0	0	0	0	0	0
P08621	SNRNP70	U1 small nuclear ribonucleoprotein 70 kDa	0	0	2010500	0	0	0	0	0	0	0	0	0	4365200	4292900	4177700
P08670	VIM	Vimentin	157940000	159650000	151000000	421730000	379660000	385000000	140760000	163730000	164640000	282160000	268880000	279390000	621060000	600650000	591890000
P08708	RPS17	40S ribosomal protein S17	1549800	1590600	1614400	0	0	0	0	0	0	2484000	2288500	2221200	3845400	4108700	4881000
P08754	GNAI3	Guanine nucleotide-binding protein G(k) subunit alpha	0	0	0	0	0	0	0	0	0	0	0	0	917950	921470	0
P08758	ANXA5	Annexin A5	13517000	13301000	14097000	21965000	22021000	22887000	14916000	19914000	23655000	28174000	29055000	27029000	25848000	24666000	24749000
P08865	RPSA	40S ribosomal protein SA	17901000	17387000	18481000	11574000	13537000	13868000	12561000	12602000	11655000	16180000	17724000	17631000	31725000	30164000	30279000
P09012	SNRPA	U1 small nuclear ribonucleoprotein A	1965900	0	0	0	0	0	0	0	0	0	0	0	3193400	3097900	3220100
Q9UKI9;P09086;P14859	POU2F3;POU2F2;POU2F1	POU domain, class 2, transcription factor 3;POU domain, class 2, transcription factor 2;POU domain, class 2, transcription factor 1	0	0	0	0	0	0	0	0	0	0	0	0	0	0	0
P09104	ENO2	Gamma-enolase	0	0	0	0	0	1783500	0	0	0	0	0	0	0	0	0
P09110	ACAA1	3-ketoacyl-CoA thiolase, peroxisomal	0	0	0	0	0	0	0	0	0	0	0	0	0	0	334650
P09211	GSTP1	Glutathione S-transferase P	42225000	42932000	40877000	44324000	44531000	44637000	50668000	54698000	48241000	54296000	53957000	55414000	55547000	54016000	55176000
P09234	SNRPC	U1 small nuclear ribonucleoprotein C	0	0	0	0	0	0	0	0	3931200	2945500	3656600	0	0	0	4407200
P09326	CD48	CD48 antigen	0	0	0	0	0	0	0	0	0	1937600	0	0	0	0	0
P09382	LGALS1	Galectin-1	34810000	35187000	37177000	36607000	36104000	35820000	7926100	8157000	6394000	34184000	32858000	36804000	24963000	23764000	23884000
P09417	QDPR	Dihydropteridine reductase	0	0	0	721370	0	0	0	0	0	0	0	0	0	0	0
P09429	HMGB1	High mobility group protein B1	139790000	141910000	126210000	76861000	72463000	79180000	51799000	42578000	54565000	60689000	53744000	54745000	74860000	80882000	78311000
P09467	FBP1	Fructose-1,6-bisphosphatase 1	0	0	0	0	0	0	0	0	0	1132500	0	0	0	0	0
Q03013;P09488;P28161	GSTM4;GSTM1;GSTM2	Glutathione S-transferase Mu 4;Glutathione S-transferase Mu 1;Glutathione S-transferase Mu 2	0	0	0	2223700	2210500	1890000	0	0	0	0	0	0	0	0	0
P09493	TPM1	Tropomyosin alpha-1 chain	0	0	0	0	0	0	0	0	0	0	0	0	0	410050	0
P09496	CLTA	Clathrin light chain A	0	0	0	0	0	0	0	0	0	1743000	1542000	1183700	2422600	0	0
P09497	CLTB	Clathrin light chain B	0	0	0	0	0	0	0	0	0	0	0	550940	0	0	0
P09525	ANXA4	Annexin A4	0	0	0	1618800	0	0	3737300	3784900	0	1274100	1618000	1259300	0	0	0
P09601	HMOX1	Heme oxygenase 1	0	0	0	0	0	0	0	0	0	0	0	0	896270	0	0
P09622	DLD	Dihydrolipoyl dehydrogenase, mitochondrial	5721100	5052600	5400200	5375000	5493300	3614500	0	0	0	5892700	4241300	5499200	12151000	12518000	11929000
P09651;Q32P51	HNRNPA1;HNRNPA1L2	Heterogeneous nuclear ribonucleoprotein A1;Heterogeneous nuclear ribonucleoprotein A1, N-terminally processed;Heterogeneous nuclear ribonucleoprotein A1-like 2	88513000	88719000	93772000	44546000	47921000	49127000	75492000	70115000	71383000	86147000	81508000	84712000	147460000	154390000	153350000
P09661	SNRPA1	U2 small nuclear ribonucleoprotein A	3398800	3153700	2588400	0	0	0	3358000	4194200	0	2434000	2567600	2097600	4505300	4522300	4249800
P09668	CTSH	Pro-cathepsin H;Cathepsin H mini chain;Cathepsin H;Cathepsin H heavy chain;Cathepsin H light chain	0	0	0	2045500	0	0	0	0	0	0	0	0	0	0	0
P09874	PARP1	Poly [ADP-ribose] polymerase 1	35484000	33738000	34937000	22903000	22702000	25490000	22403000	24255000	28942000	25430000	24192000	24218000	62058000	63189000	62290000
P09917	ALOX5	Arachidonate 5-lipoxygenase	9772200	9968700	9851800	11697000	10654000	11479000	5467000	0	0	9043200	8848300	9748000	14748000	15912000	18617000
P09960	LTA4H	Leukotriene A-4 hydrolase	42770000	45067000	41801000	46169000	47908000	38893000	41665000	42997000	40230000	25542000	25880000	25187000	7112900	8448600	7376400
P09972	ALDOC	Fructose-bisphosphate aldolase C	0	2615100	2263700	0	0	0	0	0	0	2332700	0	2473200	2790500	2935800	2659500
Q71UI9;P0C0S5	H2AFV;H2AFZ	Histone H2A.V;Histone H2A.Z	0	15918000	12953000	35021000	37092000	35510000	19631000	0	23021000	16559000	16297000	15226000	8472100	8373500	8287200
Q99878;Q96KK5;Q9BTM1;P20671;P0C0S8	HIST1H2AJ;HIST1H2AH;H2AFJ;HIST1H2AD;HIST1H2AG	Histone H2A type 1-J;Histone H2A type 1-H;Histone H2A.J;Histone H2A type 1-D;Histone H2A type 1	0	0	0	0	0	0	0	0	0	0	0	0	0	0	0
P50225;P0DMN0;P0DMM9	SULT1A1;SULT1A4;SULT1A3	Sulfotransferase 1A1;Sulfotransferase 1A4;Sulfotransferase 1A3	0	0	0	0	0	0	0	0	0	0	562000	0	0	0	0
P0DMV9;P0DMV8	HSPA1B;HSPA1A	Heat shock 70 kDa protein 1B;Heat shock 70 kDa protein 1A	9808100	7957000	10418000	8325100	9105500	8976400	0	4631500	5361600	9665700	9427500	9340700	22212000	21452000	21740000
P0DN76;Q01081;Q8WU68	U2AF1;U2AF1L4	Splicing factor U2AF 35 kDa subunit;Splicing factor U2AF 26 kDa subunit	4839200	4614900	5151500	2561300	2794100	0	4900400	0	4840100	3690200	4218000	3333900	7032400	6270900	7319800
P0DP25;P0DP24;P0DP23			61846000	71659000	66486000	0	0	0	36383000	30013000	38062000	60617000	60665000	62040000	80551000	78704000	83045000
P10124	SRGN	Serglycin	0	0	0	0	0	0	0	0	0	0	0	0	0	0	407730
P10155	TROVE2	60 kDa SS-A/Ro ribonucleoprotein	0	889620	0	0	0	0	0	0	0	0	0	0	0	0	0
P10253	GAA	Lysosomal alpha-glucosidase;76 kDa lysosomal alpha-glucosidase;70 kDa lysosomal alpha-glucosidase	0	0	0	523630	0	0	0	0	0	0	0	0	0	0	0
P10319;P18465	HLA-B	HLA class I histocompatibility antigen, B-58 alpha chain;HLA class I histocompatibility antigen, B-57 alpha chain	0	0	0	0	0	0	0	0	0	0	0	0	0	0	0
P10412	HIST1H1E	Histone H1.4	0	0	0	63093000	63813000	59980000	0	212700000	0	12055000	0	0	0	0	0
P10415	BCL2	Apoptosis regulator Bcl-2	1690600	2166000	2247100	2331800	1885600	2868000	0	0	0	0	0	0	0	1677800	0
P10515	DLAT	Dihydrolipoyllysine-residue acetyltransferase component of pyruvate dehydrogenase complex, mitochondrial	2844400	3092700	2835100	0	0	0	0	0	0	2520700	0	0	7126100	7064200	7036900
P10599	TXN	Thioredoxin	0	0	0	0	0	0	0	0	0	4905700	5143400	0	0	4066600	0
P10606	COX5B	Cytochrome c oxidase subunit 5B, mitochondrial	0	0	0	0	0	0	0	0	0	0	0	0	0	3585300	3469000
P10619	CTSA	Lysosomal protective protein;Lysosomal protective protein 32 kDa chain;Lysosomal protective protein 20 kDa chain	0	0	0	0	0	0	0	0	0	0	1206600	0	0	0	0
P10644	PRKAR1A	cAMP-dependent protein kinase type I-alpha regulatory subunit;cAMP-dependent protein kinase type I-alpha regulatory subunit, N-terminally processed	0	2849200	0	0	0	0	0	0	0	3188100	3563400	3245800	0	0	0
P10720	PF4V1	Platelet factor 4 variant;Platelet factor 4 variant(4-74);Platelet factor 4 variant(5-74);Platelet factor 4 variant(6-74)	0	0	0	0	0	0	0	0	0	0	0	620490	0	0	0
P10768	ESD	S-formylglutathione hydrolase	6009300	5291200	5309800	0	0	3999500	0	0	0	2815000	0	0	3796900	3457900	3190000
P10809	HSPD1	60 kDa heat shock protein, mitochondrial	148310000	142320000	144900000	116590000	109760000	107060000	91919000	88842000	93248000	102540000	99504000	98447000	182430000	186880000	189620000
P10909	CLU	Clusterin;Clusterin beta chain;Clusterin alpha chain	1079500	808780	1117900	0	0	0	0	0	0	1674800	1597000	1694300	0	0	0
P11021	HSPA5	78 kDa glucose-regulated protein	72324000	68443000	73003000	48557000	47980000	44810000	54140000	53665000	43840000	60742000	61129000	61822000	67208000	66194000	68692000
P11049	CD37	Leukocyte antigen CD37	0	0	0	0	0	0	0	0	0	0	0	0	1817400	1991800	1615200
P11142	HSPA8	Heat shock cognate 71 kDa protein	125210000	117470000	110280000	73631000	86868000	74475000	81526000	86538000	82939000	106170000	104270000	102250000	84927000	85571000	84628000
P11169;Q8TDB8	SLC2A3;SLC2A14	Solute carrier family 2, facilitated glucose transporter member 3;Solute carrier family 2, facilitated glucose transporter member 14	0	0	3794700	0	0	0	0	0	0	6512600	8202400	6182000	0	0	0
P11171	EPB41	Protein 4.1	0	0	0	0	0	0	0	0	0	0	0	0	0	0	372890
P11177	PDHB	Pyruvate dehydrogenase E1 component subunit beta, mitochondrial	9107600	8185900	6347300	10829000	10548000	9505000	0	11267000	8419200	6762900	7019200	6111200	12538000	10649000	11434000
P11182	DBT	Lipoamide acyltransferase component of branched-chain alpha-keto acid dehydrogenase complex, mitochondrial	0	0	0	0	0	0	0	0	0	0	0	0	2089400	2177200	2101400
P11215	ITGAM	Integrin alpha-M	0	0	0	0	0	0	0	0	0	0	0	1391600	0	0	0
P11216	PYGB	Glycogen phosphorylase, brain form	1013100	1216500	0	0	0	0	0	0	0	0	1849100	1592600	0	0	0
P11233;P11234	RALA;RALB	Ras-related protein Ral-A;Ras-related protein Ral-B	0	0	0	0	0	0	0	0	0	0	0	0	0	0	650130
P11279	LAMP1	Lysosome-associated membrane glycoprotein 1	0	3356100	3396500	0	0	0	0	0	0	2967600	3077500	0	0	0	0
P11310	ACADM	Medium-chain specific acyl-CoA dehydrogenase, mitochondrial	11857000	15432000	16738000	22984000	23936000	25351000	10188000	0	5531600	9777200	7355400	6168300	17202000	18473000	17998000
P11387	TOP1	DNA topoisomerase 1	0	0	0	0	0	3028200	0	0	0	0	0	0	0	0	0
P11413	G6PD	Glucose-6-phosphate 1-dehydrogenase	3677400	3221000	3436200	0	0	2616100	2969600	4143200	0	3945600	4166100	4296800	1945100	1984000	2477500
P11586	MTHFD1	C-1-tetrahydrofolate synthase, cytoplasmic;Methylenetetrahydrofolate dehydrogenase;Methenyltetrahydrofolate cyclohydrolase;Formyltetrahydrofolate synthetase;C-1-tetrahydrofolate synthase, cytoplasmic, N-terminally processed	0	2420300	1762600	0	0	0	0	0	0	2037600	1759300	1729700	0	0	1427300
P11717	IGF2R	Cation-independent mannose-6-phosphate receptor	0	0	0	0	0	0	0	0	0	0	0	0	148200	0	0
P11766	ADH5	Alcohol dehydrogenase class-3	8649800	7846600	7335300	4254000	3322100	4978400	0	0	0	2434100	3175800	2469200	3491000	3219400	3467300
P11836	MS4A1	B-lymphocyte antigen CD20	4623300	4776400	4647500	0	0	0	0	0	0	0	0	0	1804600	1066000	1740200
P11908;P21108	PRPS2;PRPS1L1	Ribose-phosphate pyrophosphokinase 2;Ribose-phosphate pyrophosphokinase 3	0	0	0	0	0	0	0	0	0	0	0	0	0	0	585160
P11912	CD79A	B-cell antigen receptor complex-associated protein alpha chain	0	0	0	0	0	0	0	0	0	0	0	0	0	0	770850
P11940	PABPC1	Polyadenylate-binding protein 1	4482500	4057300	4283000	4643300	5555900	4131200	0	0	0	3778900	3923800	4215800	4468200	4366800	3656700
P12004	PCNA	Proliferating cell nuclear antigen	4213900	4537000	3521400	0	0	0	0	0	0	4187700	4631200	3460200	2831500	2927700	3236300
P12081	HARS	Histidine--tRNA ligase, cytoplasmic	775170	0	0	0	0	0	0	0	0	0	0	0	0	0	0
P12236;P12235	SLC25A6;SLC25A4	ADP/ATP translocase 3;ADP/ATP translocase 3, N-terminally processed;ADP/ATP translocase 1	2149000	2380800	1923800	0	0	0	0	0	0	0	0	0	2428100	2175100	2201400
P12259	F5	Coagulation factor V;Coagulation factor V heavy chain;Coagulation factor V light chain	0	0	0	0	0	0	0	0	0	0	618230	0	0	0	0
P12268	IMPDH2	Inosine-5-monophosphate dehydrogenase 2	0	0	0	0	0	0	0	0	0	1169800	1245100	1452100	2693700	2925900	2152200
P12270	TPR	Nucleoprotein TPR	0	1312200	2514000	0	0	0	0	0	0	0	687670	845070	14572000	18987000	18257000
P12694	BCKDHA	2-oxoisovalerate dehydrogenase subunit alpha, mitochondrial	0	0	0	0	0	0	0	0	0	0	0	0	0	1929200	0
P12814	ACTN1	Alpha-actinin-1	13904000	13217000	15226000	11924000	13653000	12534000	10949000	10229000	10927000	19391000	19401000	18709000	7366800	6549400	6337400
P12955	PEPD	Xaa-Pro dipeptidase	0	0	0	0	0	0	0	0	0	0	0	497850	0	0	0
P12956	XRCC6	X-ray repair cross-complementing protein 6	46430000	48699000	51394000	16740000	17472000	13151000	23835000	30932000	29856000	37412000	38978000	43016000	59370000	61481000	49291000
P13010	XRCC5	X-ray repair cross-complementing protein 5	11083000	17481000	16664000	4718500	12685000	6473700	7549500	3963600	5302500	17578000	12242000	12982000	36782000	31308000	39378000
P13073	COX4I1	Cytochrome c oxidase subunit 4 isoform 1, mitochondrial	6475500	6051100	6250000	4957600	3696200	5386100	0	0	0	0	5237800	5566400	5746900	4978000	5643700
P13224	GP1BB	Platelet glycoprotein Ib beta chain	6137100	0	0	0	0	0	0	0	0	9300900	8981800	9924300	0	0	0
P13284	IFI30	Gamma-interferon-inducible lysosomal thiol reductase	0	0	0	0	0	0	0	0	0	1364300	1912100	0	1506900	1771400	2057000
P13473	LAMP2	Lysosome-associated membrane glycoprotein 2	0	0	0	0	0	0	0	0	0	0	0	913000	0	0	0
P13489	RNH1	Ribonuclease inhibitor	21094000	19814000	20307000	11753000	11891000	12254000	11967000	11925000	14465000	13242000	11760000	13226000	18290000	19360000	18707000
P13598	ICAM2	Intercellular adhesion molecule 2	0	0	0	0	0	0	0	0	0	0	0	0	0	0	191670
P13639	EEF2	Elongation factor 2	50864000	50268000	52352000	31323000	37315000	38282000	27972000	38977000	37819000	41788000	41004000	42630000	49587000	48618000	47717000
P13667	PDIA4	Protein disulfide-isomerase A4	8021100	9749500	10213000	0	2090200	4606700	4323300	3503400	0	7543000	4604300	7060900	11416000	10982000	12276000
P13693	TPT1	Translationally-controlled tumor protein	4615700	5563600	5544300	3679100	5506400	2934400	0	0	0	4122800	4058700	2832400	1773000	2149800	2412500
P13716	ALAD	Delta-aminolevulinic acid dehydratase	1103000	0	0	0	0	0	0	0	0	0	0	0	0	0	0
P13747	HLA-E	HLA class I histocompatibility antigen, alpha chain E	0	0	0	0	0	0	0	0	0	0	0	0	0	541540	0
P13765	HLA-DOB	HLA class II histocompatibility antigen, DO beta chain	0	0	0	0	0	0	0	0	0	0	0	0	0	0	738400
P13796	LCP1	Plastin-2	237110000	229260000	229740000	123960000	127890000	132190000	92529000	111320000	98204000	129030000	128430000	130560000	107390000	116020000	110880000
P13798	APEH	Acylamino-acid-releasing enzyme	1115500	1321600	1247000	0	0	0	0	0	0	0	0	0	1235900	1242300	0
P13804	ETFA	Electron transfer flavoprotein subunit alpha, mitochondrial	14889000	15720000	16344000	19736000	13623000	15479000	3651200	10914000	9994500	11865000	11038000	10440000	18736000	23369000	22068000
P13861	PRKAR2A	cAMP-dependent protein kinase type II-alpha regulatory subunit	0	0	1640500	0	0	0	0	0	0	0	0	0	1626600	1458000	1590500
P14174	MIF	Macrophage migration inhibitory factor	2036200	2635900	2331000	34308000	35628000	35475000	0	5612600	0	3774900	4046700	3496500	0	0	0
P14222	PRF1	Perforin-1	0	0	0	0	0	0	0	0	0	0	0	397240	0	0	0
P14314	PRKCSH	Glucosidase 2 subunit beta	19864000	23563000	22386000	11649000	13958000	13594000	14055000	12873000	11311000	13540000	14701000	15180000	28817000	31608000	30486000
P14317	HCLS1	Hematopoietic lineage cell-specific protein	13933000	15573000	15638000	10396000	0	5126900	0	0	0	10014000	9747700	9219000	8286900	9631800	9185200
P14406	COX7A2	Cytochrome c oxidase subunit 7A2, mitochondrial	0	0	0	0	0	0	0	8961200	8653500	0	0	0	0	0	0
P14550	AKR1A1	Alcohol dehydrogenase [NADP(+)]	7340800	7329300	6470200	5156700	4681500	5865400	6560600	0	6106000	4783400	4822400	4380900	6245700	6208200	6185400
P14618	PKM	Pyruvate kinase PKM	120760000	119460000	120540000	56559000	49317000	52801000	70160000	70216000	70941000	128480000	127660000	123070000	66343000	65812000	63976000
P14625	HSP90B1	Endoplasmin	41719000	44551000	41302000	26890000	30133000	27076000	14303000	17245000	10303000	36969000	37508000	35676000	44114000	47390000	48050000
P63162;P14678	SNRPN;SNRPB	Small nuclear ribonucleoprotein-associated protein N;Small nuclear ribonucleoprotein-associated proteins B and B	0	0	0	0	0	0	0	0	0	0	0	0	2922900	1981200	2352600
P14770	GP9	Platelet glycoprotein IX	1531100	1706200	1446000	0	0	0	0	0	0	0	3099000	0	0	0	0
P14780	MMP9	Matrix metalloproteinase-9;67 kDa matrix metalloproteinase-9;82 kDa matrix metalloproteinase-9	0	0	0	0	0	1771300	0	0	0	0	0	0	0	0	0
P14854	COX6B1	Cytochrome c oxidase subunit 6B1	2258800	0	0	0	0	0	0	0	0	0	0	0	2348500	2550100	0
P14866	HNRNPL	Heterogeneous nuclear ribonucleoprotein L	34511000	35191000	30885000	24201000	20250000	21255000	16234000	13118000	9406500	17666000	15922000	16284000	47553000	46446000	44077000
P14868	DARS	Aspartate--tRNA ligase, cytoplasmic	1089100	1005700	1295800	0	0	0	0	0	0	0	1075200	909720	1057300	854980	978110
P14927	UQCRB	Cytochrome b-c1 complex subunit 7	6212200	0	0	0	0	0	0	0	0	0	0	0	6042800	0	5970400
P15121	AKR1B1	Aldose reductase	0	1038500	698280	0	0	0	0	0	0	0	0	0	0	0	0
P15153	RAC2	Ras-related C3 botulinum toxin substrate 2	16802000	0	17956000	0	0	0	0	0	0	13404000	11644000	13099000	6009400	5683700	5947100
P15311	EZR	Ezrin	26097000	27517000	25270000	19381000	18057000	19578000	16664000	23088000	22745000	31690000	30954000	31829000	29713000	32923000	34078000
P15391	CD19	B-lymphocyte antigen CD19	0	0	0	0	0	0	0	0	0	0	0	0	0	1149700	0
P15531	NME1	Nucleoside diphosphate kinase A	0	0	0	0	0	0	0	0	0	0	0	0	1283900	0	0
P15586	GNS	N-acetylglucosamine-6-sulfatase	0	0	0	0	0	0	0	0	0	0	1094200	0	0	0	0
P15880	RPS2	40S ribosomal protein S2	3068900	3599500	4380900	0	0	0	4227000	0	0	6050500	6655400	8387900	12668000	9965700	10216000
P15924	DSP	Desmoplakin	1522100	2173400	0	0	0	0	0	0	0	0	0	0	0	0	0
P15927	RPA2	Replication protein A 32 kDa subunit	0	2071800	1990200	0	0	0	0	0	0	2885300	3678700	0	3090700	3021000	2725400
P16070	CD44	CD44 antigen	2274400	2221300	2040800	0	0	0	0	0	0	2575100	2457600	2755100	2753200	2348000	2402400
P16104;Q96QV6;Q8IUE6	H2AFX;HIST1H2AA;HIST2H2AB	Histone H2AX;Histone H2A type 1-A;Histone H2A type 2-B	0	0	0	0	0	1397600	0	0	0	0	0	0	0	0	0
P16109	SELP	P-selectin	0	0	0	0	0	0	0	0	0	1219200	0	0	0	0	0
P16152	CBR1	Carbonyl reductase [NADPH] 1	1884100	2458500	2656200	0	0	0	0	0	0	0	0	0	0	0	0
P16219	ACADS	Short-chain specific acyl-CoA dehydrogenase, mitochondrial	1513700	1797600	1759100	0	0	0	0	0	0	0	0	0	0	0	0
P16220	CREB1	Cyclic AMP-responsive element-binding protein 1	2225900	2090500	0	0	0	0	0	0	0	0	0	0	2196000	2227200	2273500
P16278	GLB1	Beta-galactosidase	0	414930	0	0	0	0	0	0	0	0	0	0	0	0	0
P16284	PECAM1	Platelet endothelial cell adhesion molecule	2365600	1796100	1633600	0	0	0	0	0	0	2112400	3542900	3404800	2048600	1247800	1676200
Q08209;P16298	PPP3CA;PPP3CB	Serine/threonine-protein phosphatase 2B catalytic subunit alpha isoform;Serine/threonine-protein phosphatase 2B catalytic subunit beta isoform	0	0	0	0	0	0	0	0	0	0	487120	0	0	0	0
P16401	HIST1H1B	Histone H1.5	40796000	41439000	37564000	99868000	100650000	98554000	41188000	25734000	44642000	35615000	38279000	30969000	8793100	7682900	8023500
P16402	HIST1H1D	Histone H1.3	0	0	0	0	0	0	0	0	0	0	0	21579000	0	0	0
P16403	HIST1H1C	Histone H1.2	15048000	0	0	284490000	273330000	284010000	0	0	0	14537000	0	14862000	0	5047700	6105000
P16435	POR	NADPH--cytochrome P450 reductase	0	0	0	0	0	0	0	0	0	0	0	0	487220	0	0
P16455	MGMT	Methylated-DNA--protein-cysteine methyltransferase	0	1103000	1226600	0	0	0	0	0	0	0	0	0	1312500	1532200	1334100
P16615	ATP2A2	Sarcoplasmic/endoplasmic reticulum calcium ATPase 2	0	2043700	2030800	0	0	0	0	0	0	0	2783500	3077900	0	0	0
P16671	CD36	Platelet glycoprotein 4	0	0	1964300	0	3027000	0	0	0	0	2180100	0	2991600	0	0	0
P16885	PLCG2	1-phosphatidylinositol 4,5-bisphosphate phosphodiesterase gamma-2	0	0	1960300	0	0	0	0	0	0	0	0	0	0	0	0
P16949	STMN1	Stathmin	0	0	0	0	0	0	0	0	1487200	0	0	0	0	0	0
P16989;Q9Y2T7	YBX3;YBX2	Y-box-binding protein 3;Y-box-binding protein 2	0	265170	0	0	0	0	0	0	0	0	0	0	0	0	0
P17050	NAGA	Alpha-N-acetylgalactosaminidase	0	0	330310	0	0	0	0	0	0	0	0	0	0	0	0
P17066;P48741	HSPA6;HSPA7	Heat shock 70 kDa protein 6;Putative heat shock 70 kDa protein 7	0	0	0	0	0	0	0	0	0	0	0	0	0	0	11974000
P17096	HMGA1	High mobility group protein HMG-I/HMG-Y	3904400	0	4022800	0	0	0	0	0	0	0	0	1482900	4295500	4613600	4237400
P17301	ITGA2	Integrin alpha-2	0	0	0	0	0	0	0	0	0	0	0	269060	0	0	0
P17480	UBTF	Nucleolar transcription factor 1	4128600	3861000	3807600	0	0	0	0	0	0	0	0	0	4712700	3679400	3746600
P17655	CAPN2	Calpain-2 catalytic subunit	0	0	0	0	0	0	0	0	0	0	855730	0	0	1008900	0
P17693	HLA-G	HLA class I histocompatibility antigen, alpha chain G	0	0	0	0	0	0	0	0	0	0	0	0	0	0	1410800
P17844	DDX5	Probable ATP-dependent RNA helicase DDX5	0	0	0	3260100	4561400	3726200	0	0	0	0	0	0	1443900	0	0
P17858	PFKL	ATP-dependent 6-phosphofructokinase, liver type	0	0	0	0	0	0	0	0	0	1946300	1992100	2321000	2014300	2058700	1813900
P17980	PSMC3	26S protease regulatory subunit 6A	2091000	1903700	2009900	0	0	0	0	0	0	1743800	2154400	2156900	2420000	2344400	2272700
P17987	TCP1	T-complex protein 1 subunit alpha	7874900	8836900	9474500	0	0	0	0	0	3601500	9085500	10628000	8805100	8671500	8800100	9299000
P18031	PTPN1	Tyrosine-protein phosphatase non-receptor type 1	2177800	2009100	2271000	2702700	2275800	0	0	0	0	2178600	0	2858200	2775600	3128500	2690700
P18054	ALOX12	Arachidonate 12-lipoxygenase, 12S-type	0	0	0	0	0	0	0	0	0	0	0	0	0	0	0
P18077	RPL35A	60S ribosomal protein L35a	0	0	0	0	0	0	0	0	0	0	0	0	0	0	965720
P18085	ARF4	ADP-ribosylation factor 4	0	0	0	0	0	0	0	0	0	0	0	348030	0	0	0
P18124	RPL7	60S ribosomal protein L7	0	0	0	0	0	0	0	0	0	0	0	0	5023900	4626300	4800400
P18206	VCL	Vinculin	25675000	23045000	22749000	21061000	22506000	30850000	6026000	5577700	13807000	26712000	26909000	25435000	5473200	6584700	5689600
P18583	SON	Protein SON	0	0	0	0	0	0	0	0	0	0	0	0	1546500	1525400	1615100
P18621	RPL17	60S ribosomal protein L17	0	0	0	0	0	0	0	0	0	0	0	0	0	0	402350
P18669	PGAM1	Phosphoglycerate mutase 1	28732000	27881000	31521000	23224000	18770000	20903000	14200000	14990000	10774000	17621000	17162000	19833000	16158000	16533000	15021000
P18754	RCC1	Regulator of chromosome condensation	4094100	4015500	4292800	0	0	0	0	0	0	3141900	2784600	2580000	4274700	4439300	4794700
P18858	LIG1	DNA ligase 1	0	0	0	0	0	0	0	0	0	0	0	0	0	0	0
P18859	ATP5J	ATP synthase-coupling factor 6, mitochondrial	12597000	11972000	11732000	13600000	11919000	12030000	10009000	10490000	0	8305400	9047900	8962600	12583000	12550000	12979000
P19338	NCL	Nucleolin	51441000	49148000	50576000	30139000	28193000	32017000	32666000	36545000	44475000	56295000	58525000	60801000	99074000	103240000	95941000
P19367	HK1	Hexokinase-1	9079300	10745000	10514000	9954300	11776000	13476000	16851000	17023000	14759000	9239500	9212500	9986700	12591000	12945000	12867000
P19388	POLR2E	DNA-directed RNA polymerases I, II, and III subunit RPABC1	482130	0	0	0	0	0	0	0	0	0	0	0	0	0	0
P19404	NDUFV2	NADH dehydrogenase [ubiquinone] flavoprotein 2, mitochondrial	0	0	0	0	0	0	0	0	0	0	0	0	0	0	1551800
P19838	NFKB1	Nuclear factor NF-kappa-B p105 subunit;Nuclear factor NF-kappa-B p50 subunit	0	1184900	0	0	0	0	0	0	0	0	0	0	0	1494500	0
P19878	NCF2	Neutrophil cytosol factor 2	0	0	0	0	0	0	0	0	0	0	0	0	0	0	0
P19971	TYMP	Thymidine phosphorylase	2531000	3048600	2777100	0	0	0	0	0	0	15812000	18293000	17077000	699320	2351700	1519400
P20036	HLA-DPA1	HLA class II histocompatibility antigen, DP alpha 1 chain	2143200	2620700	3031800	0	0	0	0	0	0	0	0	0	4456300	4556300	4683900
P20039	HLA-DRB1	HLA class II histocompatibility antigen, DRB1-11 beta chain	1436800	0	0	0	0	0	0	0	0	0	0	0	0	0	0
P20042	EIF2S2	Eukaryotic translation initiation factor 2 subunit 2	0	0	0	0	0	0	0	0	0	0	0	478960	0	0	0
P20073	ANXA7	Annexin A7	2233400	1839300	2243900	1496800	1699000	0	2092500	2496100	2107200	2798500	1786200	1919300	1362700	0	1360800
P20290	BTF3	Transcription factor BTF3	0	0	0	0	0	0	0	0	0	0	0	0	0	0	784930
P20292	ALOX5AP	Arachidonate 5-lipoxygenase-activating protein	2681700	0	0	0	0	0	0	0	0	0	0	0	2931400	2998100	3183700
P20339	RAB5A	Ras-related protein Rab-5A	0	0	0	0	0	0	0	0	0	0	0	0	290380	0	0
Q9NRW1;P20340;Q14964	RAB6B;RAB6A;RAB39A	Ras-related protein Rab-6B;Ras-related protein Rab-6A;Ras-related protein Rab-39A	8323500	7317200	0	6472700	7304000	0	8961500	9621000	11943000	11124000	10008000	10632000	7191700	0	6632400
P20591	MX1	Interferon-induced GTP-binding protein Mx1;Interferon-induced GTP-binding protein Mx1, N-terminally processed	0	0	0	0	0	0	0	0	0	2968300	2883500	3451600	0	0	0
P20618	PSMB1	Proteasome subunit beta type-1	0	0	0	0	0	0	0	0	0	0	0	0	1182500	1377000	1409200
P20645	M6PR	Cation-dependent mannose-6-phosphate receptor	3105400	3489100	3002400	0	0	3608500	0	0	0	2962000	2963000	3400200	0	0	0
P20674	COX5A	Cytochrome c oxidase subunit 5A, mitochondrial	6583800	6148500	5976500	5386900	0	0	0	0	0	0	5508700	0	5268400	4890100	4818000
P20700	LMNB1	Lamin-B1	101020000	101530000	93009000	98926000	86582000	89224000	71341000	68029000	73422000	65898000	62268000	67330000	111310000	104590000	107360000
P20701	ITGAL	Integrin alpha-L	1692700	1821800	1665900	0	0	0	0	0	0	1860000	2448600	2222800	0	0	0
P20718	GZMH	Granzyme H	0	2020200	0	0	0	0	0	0	0	0	0	0	0	0	0
P20810	CAST	Calpastatin	1724600	1807600	1802800	0	0	0	0	0	0	0	2013300	1909900	1470400	1437300	1388100
P20963	CD247	T-cell surface glycoprotein CD3 zeta chain	0	467850	0	0	0	0	0	0	0	0	0	0	0	0	0
P21281	ATP6V1B2	V-type proton ATPase subunit B, brain isoform	0	1563000	1549500	0	0	0	0	0	0	1548800	1862500	2038900	1397800	1625600	1448800
P21283	ATP6V1C1	V-type proton ATPase subunit C 1	0	0	0	0	0	0	0	0	0	387320	0	0	0	0	0
P21291	CSRP1	Cysteine and glycine-rich protein 1	0	0	0	0	0	0	0	0	0	0	0	0	0	0	716110
P21333	FLNA	Filamin-A	123580000	114820000	120230000	82771000	87254000	80493000	60562000	64455000	80349000	169110000	156830000	162730000	57610000	61351000	58833000
P21399	ACO1	Cytoplasmic aconitate hydratase	0	0	638550	0	0	0	0	0	0	0	0	0	0	0	0
P21796	VDAC1	Voltage-dependent anion-selective channel protein 1	20737000	22715000	23510000	19791000	20370000	18594000	26480000	27541000	30094000	18123000	16511000	18296000	34037000	34447000	33441000
P21854	CD72	B-cell differentiation antigen CD72	0	463690	0	0	0	0	0	0	0	0	0	0	0	0	0
P21912	SDHB	Succinate dehydrogenase [ubiquinone] iron-sulfur subunit, mitochondrial	3793800	3723100	4213100	4564000	4013400	4292300	4345500	0	0	2505700	0	3500800	3566300	3722300	3346300
P21926	CD9	CD9 antigen	0	0	0	0	0	0	0	0	0	0	4347700	3860000	2440700	2320900	2400000
P21953	BCKDHB	2-oxoisovalerate dehydrogenase subunit beta, mitochondrial	0	0	0	0	0	0	0	0	0	0	0	0	4178400	4579200	4208000
P21964	COMT	Catechol O-methyltransferase	0	0	0	0	0	0	0	0	0	2808400	3044700	2529900	2655400	2349200	2825600
P22033	MUT	Methylmalonyl-CoA mutase, mitochondrial	0	0	0	0	0	0	0	0	0	0	0	0	1645200	1684700	0
P22061	PCMT1	Protein-L-isoaspartate(D-aspartate) O-methyltransferase	0	0	0	2462100	3131900	3002400	0	0	0	0	0	0	0	1254200	0
P22087	FBL	rRNA 2-O-methyltransferase fibrillarin	0	0	0	0	0	0	0	0	4520100	0	0	0	4311400	4024300	4049200
P22102	GART	Trifunctional purine biosynthetic protein adenosine-3;Phosphoribosylamine--glycine ligase;Phosphoribosylformylglycinamidine cyclo-ligase;Phosphoribosylglycinamide formyltransferase	0	1125700	0	0	0	0	0	0	0	0	0	0	0	0	0
P22234	PAICS	Multifunctional protein ADE2;Phosphoribosylaminoimidazole-succinocarboxamide synthase;Phosphoribosylaminoimidazole carboxylase	0	0	1445300	0	0	0	0	0	0	1486300	1501000	2225500	1126600	1315300	0
P22307	SCP2	Non-specific lipid-transfer protein	2480900	2139700	1831300	3577100	3773200	3346700	0	0	0	2689600	2241400	3359900	2621700	2633700	2530400
P22314	UBA1	Ubiquitin-like modifier-activating enzyme 1	44350000	42199000	45425000	22382000	22865000	22262000	32743000	31753000	35377000	33994000	33811000	31203000	29316000	29526000	29383000
P22392;O60361	NME2;NME2P1	Nucleoside diphosphate kinase B;Putative nucleoside diphosphate kinase	0	0	0	0	0	0	0	0	0	0	0	0	0	0	2083000
P22626	HNRNPA2B1	Heterogeneous nuclear ribonucleoproteins A2/B1	214540000	217140000	222150000	111560000	119460000	121260000	147160000	148820000	146870000	154660000	149700000	157270000	362320000	357960000	361640000
P22695	UQCRC2	Cytochrome b-c1 complex subunit 2, mitochondrial	9207200	10693000	10629000	13946000	11559000	12091000	13784000	14914000	12699000	10847000	11131000	9342800	14844000	14849000	15899000
P22749	GNLY	Granulysin	0	0	294030	0	0	0	0	0	0	0	0	0	0	0	0
P23141	CES1	Liver carboxylesterase 1	0	0	614200	0	0	0	0	0	0	0	0	0	0	0	0
P23193	TCEA1	Transcription elongation factor A protein 1	6659200	7806000	7748200	0	4228300	3736900	0	0	0	5098900	4687000	4906800	4001200	4212800	4104800
P23219	PTGS1	Prostaglandin G/H synthase 1	0	0	0	0	0	0	0	0	0	0	0	1381700	0	0	0
P23229	ITGA6	Integrin alpha-6;Integrin alpha-6 heavy chain;Integrin alpha-6 light chain;Processed integrin alpha-6	0	0	0	0	0	0	0	0	0	0	0	0	0	0	0
P23246	SFPQ	Splicing factor, proline- and glutamine-rich	14855000	14024000	13911000	14627000	14173000	15329000	8308300	12536000	11144000	10078000	11350000	10274000	29070000	32461000	32437000
P23284	PPIB	Peptidyl-prolyl cis-trans isomerase B	29108000	28526000	29293000	22227000	20772000	19290000	20132000	0	25363000	29460000	28565000	28882000	19501000	18517000	14435000
P23368	ME2	NAD-dependent malic enzyme, mitochondrial	11505000	10530000	13428000	8757500	8687100	8093300	0	0	0	2826500	0	3392000	16131000	17367000	16186000
P23381	WARS	Tryptophan--tRNA ligase, cytoplasmic;T1-TrpRS;T2-TrpRS	6550100	6230000	6023600	0	4567000	5180500	0	3481300	5857900	11556000	10443000	9965600	3419000	3908700	2468600
P23396	RPS3	40S ribosomal protein S3	12047000	10738000	7449500	7070300	5461900	5505500	9818200	6600700	6037300	16718000	15444000	15886000	25438000	23566000	22513000
P23497	SP100	Nuclear autoantigen Sp-100	0	0	0	0	0	0	0	0	0	0	0	0	1632400	1650500	1525300
P23511	NFYA	Nuclear transcription factor Y subunit alpha	0	0	354850	0	0	0	0	0	0	0	0	0	0	0	0
P23526	AHCY	Adenosylhomocysteinase	3391200	3481600	3561500	2759500	2610900	0	4468100	4977600	3477200	5613200	5227400	5103200	4642700	4320500	4093600
P23528	CFL1	Cofilin-1	277190000	282100000	254120000	143770000	133670000	148280000	187090000	173530000	173950000	251140000	263660000	257820000	145600000	144040000	156110000
P23634	ATP2B4	Plasma membrane calcium-transporting ATPase 4	0	0	0	0	0	0	0	0	0	0	0	0	1576200	0	1359000
P23743	DGKA	Diacylglycerol kinase alpha	0	1963400	2496000	0	0	0	0	0	0	0	0	2675800	2487800	2128600	2359900
P23786	CPT2	Carnitine O-palmitoyltransferase 2, mitochondrial	1007400	1148400	0	0	0	0	0	0	0	0	0	0	0	0	0
P24158	PRTN3	Myeloblastin	0	0	0	0	317450	0	0	0	0	0	0	0	0	0	0
P24534	EEF1B2	Elongation factor 1-beta	7989300	7782300	8310900	4256600	3615800	4056900	6386200	0	0	7027600	7298500	7196500	7310100	7661800	7134200
P24539	ATP5F1	ATP synthase F(0) complex subunit B1, mitochondrial	3489500	3051400	3123600	0	3278300	0	0	0	0	2867800	3063900	2949400	2773500	3169300	3013100
P24557	TBXAS1	Thromboxane-A synthase	2135900	2425900	2985300	2043500	2048100	2611800	0	0	0	4545300	4672400	4166600	0	0	0
P24666	ACP1	Low molecular weight phosphotyrosine protein phosphatase	0	0	0	3136400	2793300	0	0	0	0	0	0	0	0	0	0
P24752	ACAT1	Acetyl-CoA acetyltransferase, mitochondrial	14512000	17415000	16840000	20504000	19757000	18813000	9204900	13083000	13081000	12164000	10836000	11301000	8976200	7963300	8715100
P24844	MYL9	Myosin regulatory light polypeptide 9	0	0	1576900	0	0	0	4778900	0	0	0	4584700	0	0	0	0
P24928	POLR2A	DNA-directed RNA polymerase II subunit RPB1	0	0	0	0	0	0	0	0	0	0	0	0	990670	0	0
P25205	MCM3	DNA replication licensing factor MCM3	0	0	0	0	0	0	0	0	0	0	0	0	1065800	0	0
P25208	NFYB	Nuclear transcription factor Y subunit beta	0	0	0	0	0	0	0	0	0	0	0	0	0	0	576400
P25398	RPS12	40S ribosomal protein S12	7034700	7542700	6775300	6046900	6273400	6041800	6163000	0	3940800	8232400	8805600	6883100	11387000	14609000	15392000
P25685	DNAJB1	DnaJ homolog subfamily B member 1	0	0	0	0	0	0	0	0	0	0	0	0	0	0	665010
P25705	ATP5A1	ATP synthase subunit alpha, mitochondrial	136650000	134280000	140370000	118820000	116250000	119710000	117230000	113580000	123220000	119610000	114340000	115380000	232080000	224310000	235230000
P25774	CTSS	Cathepsin S	0	0	0	0	498050	0	0	0	0	0	0	0	0	0	0
P25786	PSMA1	Proteasome subunit alpha type-1	0	0	0	0	0	0	0	0	0	0	0	0	0	0	1232300
P25787	PSMA2	Proteasome subunit alpha type-2	0	0	0	0	0	0	0	0	0	0	0	0	3612600	3539000	3858300
P25788	PSMA3	Proteasome subunit alpha type-3	0	0	0	0	0	0	0	0	0	0	0	0	0	0	935610
P25789	PSMA4	Proteasome subunit alpha type-4	0	0	0	0	0	0	0	0	0	0	0	0	2198800	2256900	2023700
P26038	MSN	Moesin	50757000	54232000	55232000	24205000	17803000	19001000	36568000	33656000	33435000	54422000	59748000	60698000	29773000	28280000	28291000
P26196	DDX6	Probable ATP-dependent RNA helicase DDX6	0	0	0	0	0	0	0	0	0	0	0	1724000	0	1022500	1515200
P26368	U2AF2	Splicing factor U2AF 65 kDa subunit	6706000	6276600	6333000	7293600	5735400	7845400	6944700	6980000	6046900	4913100	4995400	4600600	7569700	7889000	6715900
P26373	RPL13	60S ribosomal protein L13	0	1392400	1501800	0	0	0	0	0	0	0	0	0	2195900	2388300	1939200
P26440	IVD	Isovaleryl-CoA dehydrogenase, mitochondrial	2394700	3869800	3284200	5600400	4893900	3260800	0	0	0	3253400	2887400	3453700	7796800	7150900	9011600
P26447	S100A4	Protein S100-A4	43984000	43748000	43789000	16022000	14941000	13371000	45350000	0	56340000	78045000	81475000	79864000	15330000	20553000	21117000
P26583	HMGB2	High mobility group protein B2	44487000	42876000	44398000	16156000	14896000	13434000	0	11236000	0	20690000	25680000	26397000	26920000	28984000	28585000
P26599	PTBP1	Polypyrimidine tract-binding protein 1	26207000	24425000	25433000	15653000	16033000	19765000	9429200	8870900	14997000	20330000	20453000	20048000	41511000	43289000	44071000
P26639	TARS	Threonine--tRNA ligase, cytoplasmic	0	0	0	0	0	0	0	0	0	0	0	0	0	1072100	0
P26640	VARS	Valine--tRNA ligase	1463000	0	0	0	0	0	0	0	0	0	0	0	0	0	0
P26641	EEF1G	Elongation factor 1-gamma	5516600	5089300	5056600	6039600	6297000	5001600	0	4709200	0	6097500	5984100	6230600	3681000	3222700	3907400
P26885	FKBP2	Peptidyl-prolyl cis-trans isomerase FKBP2	1970300	1791400	2247000	0	0	0	0	0	0	0	1880700	0	0	2413200	2333000
P27105	STOM	Erythrocyte band 7 integral membrane protein	0	0	0	0	1493300	0	0	0	0	0	0	0	0	0	0
P27338	MAOB	Amine oxidase [flavin-containing] B	0	0	0	0	0	0	0	0	0	310150	0	0	0	0	0
P27348	YWHAQ	14-3-3 protein theta	18109000	17176000	19039000	7408200	6358300	4837000	8580400	4951700	4753500	16038000	15840000	17768000	13869000	12916000	12445000
P27635;Q96L21	RPL10;RPL10L	60S ribosomal protein L10;60S ribosomal protein L10-like	0	0	0	0	0	0	0	0	0	0	0	0	0	1397300	0
P27694	RPA1	Replication protein A 70 kDa DNA-binding subunit;Replication protein A 70 kDa DNA-binding subunit, N-terminally processed	5810500	5561100	6363100	3558000	4674800	0	0	5617800	8561700	8593100	7439900	6431400	7404000	8552200	7625300
P27695	APEX1	DNA-(apurinic or apyrimidinic site) lyase;DNA-(apurinic or apyrimidinic site) lyase, mitochondrial	18502000	22350000	21286000	11054000	13085000	11716000	7535400	6462900	0	14949000	14617000	15914000	30681000	27859000	27543000
P27707	DCK	Deoxycytidine kinase	1105100	0	0	0	0	0	0	0	0	0	0	0	0	0	0
P27708	CAD	CAD protein;Glutamine-dependent carbamoyl-phosphate synthase;Aspartate carbamoyltransferase;Dihydroorotase	0	0	0	0	0	0	0	0	0	0	0	0	0	1135400	0
P27797	CALR	Calreticulin	45644000	50478000	44398000	31968000	30896000	32585000	32757000	35733000	34753000	32264000	33362000	32718000	45468000	40316000	45821000
P27816	MAP4	Microtubule-associated protein 4	0	0	0	0	0	0	0	0	0	0	905610	0	0	0	0
P27824	CANX	Calnexin	14756000	16025000	14493000	13724000	12875000	8619700	16209000	0	11749000	16940000	15794000	17508000	18288000	20294000	22315000
P28062	PSMB8	Proteasome subunit beta type-8	0	0	0	0	0	0	0	0	0	0	0	0	317440	0	0
P28065	PSMB9	Proteasome subunit beta type-9	0	0	0	0	0	1429600	0	0	0	0	0	0	2742900	0	0
P28066	PSMA5	Proteasome subunit alpha type-5	0	0	0	0	0	0	0	0	0	0	0	0	3070900	2430900	2162900
P28070	PSMB4	Proteasome subunit beta type-4	0	0	0	0	0	0	0	0	0	0	0	0	1849600	0	1832300
P28331	NDUFS1	NADH-ubiquinone oxidoreductase 75 kDa subunit, mitochondrial	2248200	2957400	2723300	2112500	0	0	3665300	3375800	3845600	3730300	3878800	3260600	6060000	5458100	4911200
P28482	MAPK1	Mitogen-activated protein kinase 1	3086400	3164800	2510300	0	0	0	0	1994100	0	2797300	3575800	3331800	2143200	2127500	2421300
P28676	GCA	Grancalcin	0	0	0	0	0	1594000	0	0	0	0	0	0	0	0	0
P28799	GRN	Granulins;Acrogranin;Paragranulin;Granulin-1;Granulin-2;Granulin-3;Granulin-4;Granulin-5;Granulin-6;Granulin-7	0	0	0	0	0	0	0	0	0	0	0	0	0	0	0
P28838	LAP3	Cytosol aminopeptidase	0	0	0	0	0	0	0	0	0	4240000	3825800	4014100	0	0	0
P29144	TPP2	Tripeptidyl-peptidase 2	381530	0	0	0	0	0	0	0	0	0	0	0	0	0	0
P29218	IMPA1	Inositol monophosphatase 1	1981700	1562200	0	0	0	0	0	0	0	0	0	0	1868800	1751200	1577600
P29350	PTPN6	Tyrosine-protein phosphatase non-receptor type 6	30881000	31341000	31826000	15238000	17597000	18628000	23992000	17489000	22559000	26984000	27102000	26521000	10920000	12264000	12333000
P29372	MPG	DNA-3-methyladenine glycosylase	0	0	424050	0	0	0	0	0	0	0	0	0	745070	709740	0
P29401	TKT	Transketolase	0	0	0	4282800	5964100	3884700	0	0	0	0	0	0	0	0	0
P29466	CASP1	Caspase-1;Caspase-1 subunit p20;Caspase-1 subunit p10	0	0	2243500	0	0	0	0	0	0	2464300	0	2281200	0	0	0
P29590	PML	Protein PML	3552700	3788400	3448800	0	0	0	0	0	0	3169600	2919400	0	4005000	3738400	3655800
P29692	EEF1D	Elongation factor 1-delta	7656700	8286100	7549700	0	0	6038100	0	0	0	7329900	7342000	7888300	6258800	6357700	5939200
P30040	ERP29	Endoplasmic reticulum resident protein 29	28319000	29976000	30194000	22597000	21007000	22702000	0	20917000	11440000	20279000	19317000	20463000	20813000	19691000	20948000
P30041	PRDX6	Peroxiredoxin-6	20036000	19849000	17705000	14993000	14577000	18355000	21877000	14576000	22396000	18288000	19579000	21711000	11286000	12410000	11246000
P30042	C21orf33	ES1 protein homolog, mitochondrial	11378000	12257000	12668000	18764000	19551000	16771000	10349000	10016000	12348000	5404500	5310000	5695800	14948000	14112000	14109000
P30043	BLVRB	Flavin reductase (NADPH)	0	0	0	0	0	0	0	0	0	0	0	514030	0	0	0
P30044	PRDX5	Peroxiredoxin-5, mitochondrial	18322000	19373000	21785000	19487000	17335000	20149000	20878000	22473000	26501000	15610000	15080000	14349000	26221000	25963000	27016000
P30048	PRDX3	Thioredoxin-dependent peroxide reductase, mitochondrial	27356000	26560000	25252000	41585000	46079000	47470000	25749000	27717000	29673000	23406000	22709000	20729000	38050000	39734000	36591000
P30049	ATP5D	ATP synthase subunit delta, mitochondrial	0	8144600	0	7062900	0	0	0	0	0	0	6045000	0	11787000	0	0
P30050	RPL12	60S ribosomal protein L12	12467000	13819000	13622000	14070000	14494000	13896000	0	0	0	10060000	10422000	10951000	19704000	21023000	18349000
P30084	ECHS1	Enoyl-CoA hydratase, mitochondrial	16354000	16278000	16062000	22328000	22767000	24698000	21663000	23453000	24924000	13896000	12671000	13756000	38171000	38271000	36469000
P30085	CMPK1	UMP-CMP kinase	1001300	1210200	780430	0	0	0	0	0	0	0	0	0	0	0	0
P30086	PEBP1	Phosphatidylethanolamine-binding protein 1;Hippocampal cholinergic neurostimulating peptide	26451000	24220000	25455000	13163000	13088000	14706000	13009000	8328300	20452000	17800000	18377000	19417000	56875000	63052000	55093000
P30101	PDIA3	Protein disulfide-isomerase A3	54347000	51465000	49076000	50281000	49542000	50364000	53513000	50264000	53173000	46505000	47980000	48794000	54028000	57829000	56097000
P30153	PPP2R1A	Serine/threonine-protein phosphatase 2A 65 kDa regulatory subunit A alpha isoform	7850900	7775500	8750900	4337800	0	3388000	0	0	0	8601600	6822000	8737400	6149800	5949800	5912800
P30203	CD6	T-cell differentiation antigen CD6	0	0	0	0	0	0	0	0	0	0	0	0	0	0	0
P30405	PPIF	Peptidyl-prolyl cis-trans isomerase F, mitochondrial	2083200	2273700	3028900	0	0	0	0	0	0	0	0	0	0	0	0
P30419;O60551	NMT1;NMT2	Glycylpeptide N-tetradecanoyltransferase 1;Glycylpeptide N-tetradecanoyltransferase 2	0	768000	759500	0	0	0	0	0	0	1183900	0	0	0	0	0
P30466	HLA-B	HLA class I histocompatibility antigen, B-18 alpha chain	0	0	0	0	0	0	0	0	0	0	0	1109000	0	0	0
P30483;P30481	HLA-B	HLA class I histocompatibility antigen, B-45 alpha chain;HLA class I histocompatibility antigen, B-44 alpha chain	0	0	0	0	739740	0	0	0	0	0	0	0	0	0	0
P30504	HLA-C	HLA class I histocompatibility antigen, Cw-4 alpha chain	0	0	1533800	0	0	0	0	0	0	0	0	0	0	0	0
P30508;Q07000;P30510;Q29960	HLA-C	HLA class I histocompatibility antigen, Cw-12 alpha chain;HLA class I histocompatibility antigen, Cw-15 alpha chain;HLA class I histocompatibility antigen, Cw-14 alpha chain;HLA class I histocompatibility antigen, Cw-16 alpha chain	0	0	0	0	0	0	0	0	0	0	0	0	0	0	0
P30511	HLA-F	HLA class I histocompatibility antigen, alpha chain F	0	0	0	0	0	0	0	0	0	442460	0	0	0	0	0
P30519	HMOX2	Heme oxygenase 2	0	2093200	2950700	0	0	0	0	0	0	0	1777400	0	2774800	2722000	3216900
P30520	ADSS	Adenylosuccinate synthetase isozyme 2	0	577210	0	0	0	0	0	0	0	0	0	0	0	0	0
P30626	SRI	Sorcin	0	0	3093300	0	0	0	0	0	0	3621200	3053100	4080000	2383200	2643300	2357500
P30740	SERPINB1	Leukocyte elastase inhibitor	4904900	4500000	5292400	0	0	0	3369000	3316600	0	3958600	3627600	3682700	2663100	2786600	2659200
P30876	POLR2B	DNA-directed RNA polymerase II subunit RPB2	0	0	0	0	0	0	0	0	0	0	0	0	242290	0	0
P31040	SDHA	Succinate dehydrogenase [ubiquinone] flavoprotein subunit, mitochondrial	12566000	14003000	12994000	10860000	10068000	10518000	9665400	9669900	8292600	7788800	8301300	7557300	16935000	16794000	15077000
P31146	CORO1A	Coronin-1A	74156000	76942000	70036000	26430000	24022000	27222000	30554000	38588000	33685000	48353000	50739000	46872000	39384000	39995000	40099000
P31150	GDI1	Rab GDP dissociation inhibitor alpha	4139500	4176100	4808100	0	0	0	0	0	0	3802300	3541600	3796300	3031300	2309700	2741200
P31153	MAT2A	S-adenosylmethionine synthase isoform type-2	0	0	974330	0	0	0	0	0	0	0	0	0	0	0	0
P31689	DNAJA1	DnaJ homolog subfamily A member 1	0	0	1737800	0	0	0	0	0	0	0	0	0	0	0	0
P31930	UQCRC1	Cytochrome b-c1 complex subunit 1, mitochondrial	17443000	20191000	22093000	23449000	26371000	20546000	12290000	8246500	8772400	16886000	17376000	16922000	39041000	28722000	26850000
P31937	HIBADH	3-hydroxyisobutyrate dehydrogenase, mitochondrial	3719800	3785200	3058500	6159800	6870600	5376500	0	0	0	0	2652000	0	3566300	4091300	4690900
P31939	ATIC	Bifunctional purine biosynthesis protein PURH;Phosphoribosylaminoimidazolecarboxamide formyltransferase;IMP cyclohydrolase	11763000	13158000	12703000	4499400	4936400	4255400	10253000	3157500	8104800	6490700	7508900	6581800	5996100	6667600	7231000
P31942	HNRNPH3	Heterogeneous nuclear ribonucleoprotein H3	5126100	4940100	5406100	5783300	7514300	6956600	6853400	0	5997200	4249300	4767500	4968000	6305000	6353600	6975500
P31943	HNRNPH1	Heterogeneous nuclear ribonucleoprotein H;Heterogeneous nuclear ribonucleoprotein H, N-terminally processed	17084000	16157000	15759000	15042000	13239000	13391000	16607000	20699000	19835000	12129000	12033000	12719000	20689000	20795000	21937000
P31946	YWHAB	14-3-3 protein beta/alpha;14-3-3 protein beta/alpha, N-terminally processed	39444000	38141000	32356000	10053000	15936000	16959000	14747000	12831000	0	28626000	29371000	28028000	21094000	23322000	17841000
P31947	SFN	14-3-3 protein sigma	0	0	0	0	0	0	0	0	0	0	0	8292900	0	0	0
P31948	STIP1	Stress-induced-phosphoprotein 1	12543000	12970000	12172000	9608000	9115400	10092000	9884500	0	11118000	12316000	10343000	11537000	7524800	7227500	7444500
P31949	S100A11	Protein S100-A11;Protein S100-A11, N-terminally processed	9917100	11029000	10577000	7263800	14470000	9209900	0	3673700	3880900	16149000	16251000	17661000	8390400	5902900	7317500
P31994;P31995	FCGR2B;FCGR2C	Low affinity immunoglobulin gamma Fc region receptor II-b;Low affinity immunoglobulin gamma Fc region receptor II-c	0	0	0	0	0	0	0	0	0	0	0	0	1025800	1189400	966180
P32119	PRDX2	Peroxiredoxin-2	7476000	7213300	6864100	3310700	0	0	6636100	6378200	7256800	4754700	4171400	5395700	0	0	0
P32455	GBP1	Interferon-induced guanylate-binding protein 1	0	0	0	0	0	0	0	0	0	0	633470	0	0	0	0
P32456	GBP2	Interferon-induced guanylate-binding protein 2	0	0	0	0	0	0	0	0	0	0	0	0	0	0	0
P32519	ELF1	ETS-related transcription factor Elf-1	0	0	0	0	0	0	0	0	0	0	0	0	0	1127700	1375300
P32942	ICAM3	Intercellular adhesion molecule 3	0	2165900	0	0	3269400	2893500	0	0	0	2313300	0	0	2783800	2934700	2865400
P32969	RPL9	60S ribosomal protein L9	0	0	0	0	0	0	0	0	0	0	0	0	4921200	5298700	5642100
P33121	ACSL1	Long-chain-fatty-acid--CoA ligase 1	0	0	0	0	0	0	0	0	0	0	0	0	686600	0	0
P33176	KIF5B	Kinesin-1 heavy chain	0	0	0	0	0	0	0	0	0	0	0	1802000	0	0	0
P33240	CSTF2	Cleavage stimulation factor subunit 2	0	0	0	0	0	0	0	0	0	0	0	0	0	788240	0
P33241	LSP1	Lymphocyte-specific protein 1	14665000	11487000	12991000	5317800	6451500	6235300	0	0	0	10508000	8086300	11984000	13715000	14078000	13155000
P33316	DUT	Deoxyuridine 5-triphosphate nucleotidohydrolase, mitochondrial	3401900	3209800	3395700	4551700	3818700	4174200	0	0	0	1670600	1468600	0	6363200	6093900	5870000
P34897	SHMT2	Serine hydroxymethyltransferase, mitochondrial	18875000	23390000	19963000	18093000	16650000	12550000	0	4837800	6108600	8339900	8700600	9446100	33083000	30742000	32486000
P34910	EVI2B	Protein EVI2B	0	0	0	0	0	0	0	0	0	0	0	0	0	498890	0
P34932	HSPA4	Heat shock 70 kDa protein 4	16212000	15948000	18708000	0	0	0	0	3741200	0	15277000	14906000	17297000	12301000	14843000	13127000
P34949	MPI	Mannose-6-phosphate isomerase	0	0	0	0	0	0	0	0	0	0	0	0	0	0	0
P35232	PHB	Prohibitin	21635000	22211000	25169000	17174000	11269000	15735000	11749000	15541000	12819000	14543000	15480000	15386000	28058000	35074000	30514000
P35237	SERPINB6	Serpin B6	2279800	0	2154600	0	0	0	0	0	0	0	2406200	2078600	0	0	0
P35241	RDX	Radixin	0	0	411920	0	0	0	0	0	0	0	0	0	0	0	0
P35244	RPA3	Replication protein A 14 kDa subunit	3342900	2773200	3625500	0	0	0	0	0	0	2820900	3775600	3112700	2770000	2970600	2636000
P35249	RFC4	Replication factor C subunit 4	0	0	0	0	0	0	0	0	0	0	0	0	0	0	299590
P35250	RFC2	Replication factor C subunit 2	0	0	0	0	0	0	0	0	0	0	0	0	258150	0	0
P35268	RPL22	60S ribosomal protein L22	0	0	0	0	0	0	0	0	0	0	0	4688200	5314500	5347100	5490700
P35527;CON__P35527	KRT9	Keratin, type I cytoskeletal 9	140680000	139910000	142260000	0	0	0	0	0	0	0	0	0	0	0	0
P35573	AGL	Glycogen debranching enzyme;4-alpha-glucanotransferase;Amylo-alpha-1,6-glucosidase	492280	0	0	0	0	0	0	0	0	0	0	0	0	0	0
P35579	MYH9	Myosin-9	153630000	176090000	167550000	53693000	55595000	57175000	137960000	156000000	140270000	233070000	242680000	226920000	116480000	105960000	100520000
P35606	COPB2	Coatomer subunit beta	0	0	0	0	0	0	0	0	0	0	0	2070200	0	0	0
P35611	ADD1	Alpha-adducin	0	1824600	2266200	0	0	0	0	0	0	1742300	1899300	1462700	1367500	1124300	1445100
P35613	BSG	Basigin	0	0	0	0	0	0	0	0	0	0	1521200	1686800	0	0	0
P35637	FUS	RNA-binding protein FUS	6324900	5261400	5276500	0	5857900	0	0	0	0	4791000	0	4519800	5900200	5786000	5928800
P35658	NUP214	Nuclear pore complex protein Nup214	0	0	0	0	0	0	0	0	0	0	0	0	0	0	592050
P35659	DEK	Protein DEK	12944000	12763000	12336000	8731600	8583600	9624800	9127700	11616000	10484000	8024100	0	8253000	15407000	16766000	15937000
P35754	GLRX	Glutaredoxin-1	1800400	1946500	0	0	0	0	0	0	0	0	0	0	0	0	0
P35813	PPM1A	Protein phosphatase 1A	0	0	849330	0	0	0	0	0	0	0	0	0	0	0	0
P35908;CON__P35908	KRT2	Keratin, type II cytoskeletal 2 epidermal	38847000	48733000	41402000	0	0	0	0	0	0	0	2347500	2306500	7316000	8703100	8498600
P35914	HMGCL	Hydroxymethylglutaryl-CoA lyase, mitochondrial	2605000	2585900	2403500	4258600	4328900	3726000	0	0	4735100	0	2350200	2905400	3761000	3998600	4050400
P35998	PSMC2	26S protease regulatory subunit 7	2052200	0	0	0	0	0	0	0	0	1921100	0	0	1928700	1854800	1833000
P36406	TRIM23	E3 ubiquitin-protein ligase TRIM23	0	0	0	0	0	0	0	0	0	0	0	0	0	0	483260
P36542	ATP5C1	ATP synthase subunit gamma, mitochondrial	7536500	6828400	7594700	0	5487800	10637000	5875600	0	10689000	7970200	6989700	7487900	12594000	12727000	11533000
P36543	ATP6V1E1	V-type proton ATPase subunit E 1	0	0	0	0	0	0	0	0	0	1383900	0	0	0	0	0
P36578	RPL4	60S ribosomal protein L4	0	0	0	0	0	0	0	0	0	0	0	0	1753600	1945900	1891300
P36776	LONP1	Lon protease homolog, mitochondrial	2828000	3056100	2911200	1561400	0	1564300	0	0	0	0	1753100	1954800	6499800	14150000	8708900
P36871	PGM1	Phosphoglucomutase-1	2882400	2577500	2318000	0	2233500	2825000	0	2903100	0	2654000	2378300	2233100	1353900	1650100	1119600
P36873	PPP1CC	Serine/threonine-protein phosphatase PP1-gamma catalytic subunit	1210800	0	0	0	0	0	0	0	0	0	1314900	1380300	1500700	1393600	1371200
P36954	POLR2I	DNA-directed RNA polymerase II subunit RPB9	0	0	0	0	0	0	0	0	0	0	0	0	0	0	448070
P36957	DLST	Dihydrolipoyllysine-residue succinyltransferase component of 2-oxoglutarate dehydrogenase complex, mitochondrial	9526100	10986000	10459000	5966600	6013600	5253800	0	6806400	6059900	9028700	8247000	8358700	25718000	28770000	18401000
P36969	GPX4	Phospholipid hydroperoxide glutathione peroxidase, mitochondrial	0	0	0	0	0	0	0	0	0	0	0	0	0	541410	0
P37108	SRP14	Signal recognition particle 14 kDa protein	5969600	4654700	6399400	13842000	12226000	13407000	0	0	0	4458000	0	0	7440700	5146800	7525000
P37198	NUP62	Nuclear pore glycoprotein p62	0	0	0	0	0	0	0	0	0	1413500	0	0	2981700	3199200	2919600
P37235;P84074	HPCAL1;HPCA	Hippocalcin-like protein 1;Neuron-specific calcium-binding protein hippocalcin	1699300	0	1660900	0	0	0	0	0	0	0	0	0	0	1835400	1540100
P37802	TAGLN2	Transgelin-2	26235000	31499000	28189000	38423000	34729000	30146000	38225000	20032000	34152000	25003000	29410000	27753000	12750000	13616000	14194000
P37837	TALDO1	Transaldolase	39790000	38498000	37354000	22510000	23044000	23727000	21134000	22424000	21031000	25900000	23906000	22748000	18895000	18888000	19608000
P38117	ETFB	Electron transfer flavoprotein subunit beta	11504000	10492000	10540000	14917000	12878000	14617000	0	10212000	10989000	7909000	7564000	7371200	13666000	12136000	10091000
P38159;Q96E39	RBMX;RBMXL1	RNA-binding motif protein, X chromosome;RNA-binding motif protein, X chromosome, N-terminally processed;RNA binding motif protein, X-linked-like-1	9285700	8116300	9046500	13317000	3348700	12571000	0	0	0	12511000	12454000	12480000	14912000	14922000	14550000
P38571	LIPA	Lysosomal acid lipase/cholesteryl ester hydrolase	0	0	0	0	0	0	0	0	0	0	0	0	0	880470	0
P38606	ATP6V1A	V-type proton ATPase catalytic subunit A	1489200	2134600	0	0	0	0	0	0	0	2328000	2680300	1910600	1915000	1604900	2040900
P38646	HSPA9	Stress-70 protein, mitochondrial	34490000	35056000	35622000	43830000	42113000	45098000	33268000	37069000	37806000	27545000	28580000	29036000	61789000	60375000	56416000
P38919	EIF4A3	Eukaryotic initiation factor 4A-III;Eukaryotic initiation factor 4A-III, N-terminally processed	3771300	3542400	3286500	6114300	4266100	4233000	0	0	6302600	4612900	4963300	4677800	8044700	7798600	6735300
P39019	RPS19	40S ribosomal protein S19	2743500	3200900	2939100	3434400	3872400	3367200	0	0	0	2598700	3094800	3249700	3812800	4659400	3868300
P39023	RPL3	60S ribosomal protein L3	0	0	0	0	0	0	0	0	0	0	0	0	0	840250	0
P39656	DDOST	Dolichyl-diphosphooligosaccharide--protein glycosyltransferase 48 kDa subunit	3843900	3772600	3989300	4377200	4787600	5734200	0	0	4805200	6099100	5672800	6426100	7183400	7180900	7993400
P39687	ANP32A	Acidic leucine-rich nuclear phosphoprotein 32 family member A	19421000	18685000	18061000	16050000	14660000	16582000	11741000	11771000	13152000	16658000	14765000	15747000	13721000	13015000	12631000
P39748	FEN1	Flap endonuclease 1	0	0	0	0	0	0	0	0	0	0	0	587110	0	0	0
P40121	CAPG	Macrophage-capping protein	16466000	17517000	16279000	22414000	20012000	23726000	0	0	0	21077000	23371000	21324000	14443000	14601000	14868000
P40227	CCT6A	T-complex protein 1 subunit zeta	6374500	7987000	7682000	4712200	3768300	3659400	0	0	5379400	7037000	7756700	8195600	7947500	6969200	6501400
P40259	CD79B	B-cell antigen receptor complex-associated protein beta chain	0	0	0	0	0	0	0	0	0	0	0	0	387030	0	0
P40306	PSMB10	Proteasome subunit beta type-10	0	0	0	0	0	0	0	0	0	0	0	0	1629700	1842900	0
P40429;Q6NVV1	RPL13A;RPL13AP3	60S ribosomal protein L13a;Putative 60S ribosomal protein L13a protein RPL13AP3	0	0	0	0	0	0	0	0	0	0	0	1573200	3733500	3530500	3330300
P40925	MDH1	Malate dehydrogenase, cytoplasmic	11314000	7018700	9961600	36618000	34143000	36834000	0	0	0	0	7382900	6558400	9322600	9454300	9971700
P40926	MDH2	Malate dehydrogenase, mitochondrial	110590000	114230000	122260000	178470000	175820000	182210000	120090000	125080000	129770000	70338000	67003000	73803000	140110000	135920000	138560000
P40939	HADHA	Trifunctional enzyme subunit alpha, mitochondrial;Long-chain enoyl-CoA hydratase;Long chain 3-hydroxyacyl-CoA dehydrogenase	26795000	28640000	27824000	31752000	33451000	35835000	22320000	6744800	26594000	26599000	26052000	28165000	39422000	39415000	40470000
P41091;Q2VIR3	EIF2S3;EIF2S3L	Eukaryotic translation initiation factor 2 subunit 3;Putative eukaryotic translation initiation factor 2 subunit 3-like protein	0	0	0	0	0	0	0	0	0	1328500	1485200	1889000	0	0	0
P41208	CETN2	Centrin-2	0	0	0	0	0	0	0	0	0	0	0	0	977370	0	887360
P41218	MNDA	Myeloid cell nuclear differentiation antigen	1648300	1990200	1798200	2169600	2017400	1918500	0	0	0	5642500	6022400	6062000	0	0	0
P41223	BUD31	Protein BUD31 homolog	0	0	0	0	0	0	0	0	0	0	0	0	0	159470	0
P41226	UBA7	Ubiquitin-like modifier-activating enzyme 7	0	0	0	0	0	0	0	0	0	0	441610	0	0	0	0
Q6NXS1;P41236	PPP1R2P3;PPP1R2	Protein phosphatase inhibitor 2-like protein 3;Protein phosphatase inhibitor 2	0	0	0	0	0	0	0	0	0	0	0	0	0	0	253240
P41240	CSK	Tyrosine-protein kinase CSK	6097700	6122400	5506800	0	0	0	8081600	0	5371000	6153400	5495400	6132900	4016200	3321900	3531800
P41250	GARS	Glycine--tRNA ligase	0	0	0	0	0	0	0	0	0	0	0	0	0	726480	794610
P41567;O60739	EIF1;EIF1B	Eukaryotic translation initiation factor 1;Eukaryotic translation initiation factor 1b	0	0	0	0	0	0	0	0	0	0	0	0	0	0	247630
P42025	ACTR1B	Beta-centractin	0	0	0	0	0	0	0	0	0	0	0	0	0	0	452610
P42126	ECI1	Enoyl-CoA delta isomerase 1, mitochondrial	3968300	3338800	0	13227000	16420000	21863000	0	0	0	0	0	0	16437000	17295000	17613000
P42166	TMPO	Lamina-associated polypeptide 2, isoform alpha;Thymopoietin;Thymopentin	0	1336000	0	0	0	0	0	0	0	0	0	0	2209700	2546300	2532400
P42167	TMPO	Lamina-associated polypeptide 2, isoforms beta/gamma;Thymopoietin;Thymopentin	9916900	11321000	12844000	1917800	0	0	0	5120200	3373800	4221500	4893300	5900000	9846600	9745200	9413200
P42224	STAT1	Signal transducer and activator of transcription 1-alpha/beta	3735900	3402500	4163900	0	0	0	0	0	0	12234000	11752000	9559000	2531600	2255000	2040800
P42226	STAT6	Signal transducer and activator of transcription 6	0	0	0	0	0	0	0	0	0	0	0	0	0	430010	0
P42285	SKIV2L2	Superkiller viralicidic activity 2-like 2	0	0	0	0	0	0	0	0	0	0	0	0	894250	774960	896450
P42331	ARHGAP25	Rho GTPase-activating protein 25	2645600	3328400	3879000	0	0	0	2912000	0	0	3272900	4091700	3786900	3259100	3418300	3336000
P42566	EPS15	Epidermal growth factor receptor substrate 15	0	686070	0	0	0	0	0	0	0	0	0	0	0	0	0
P42677;Q71UM5	RPS27;RPS27L	40S ribosomal protein S27;40S ribosomal protein S27-like	0	0	0	0	0	0	0	0	0	0	0	0	3665700	0	0
P42704	LRPPRC	Leucine-rich PPR motif-containing protein, mitochondrial	7359700	8003300	7938900	9311800	7163400	7285600	0	0	1902800	3658400	4358200	5628800	14036000	14864000	14512000
P42765	ACAA2	3-ketoacyl-CoA thiolase, mitochondrial	21399000	20528000	19764000	29003000	25420000	28726000	24645000	24770000	24061000	17299000	18024000	18006000	24934000	23685000	23745000
P42766	RPL35	60S ribosomal protein L35	0	0	0	0	0	0	0	0	0	0	0	0	0	0	519510
P42768	WAS	Wiskott-Aldrich syndrome protein	0	0	0	0	0	0	0	0	0	905150	0	0	0	0	0
P42785	PRCP	Lysosomal Pro-X carboxypeptidase	1597300	0	0	0	0	0	0	0	0	0	0	1627600	0	1681700	0
P43034	PAFAH1B1	Platelet-activating factor acetylhydrolase IB subunit alpha	1388400	1246200	1487400	0	0	0	0	0	0	0	2056000	0	1166400	0	0
P43243	MATR3	Matrin-3	8673400	8548700	7481500	6840200	6052500	7935600	0	4036900	3768800	6097000	4802500	5639300	22572000	24809000	25735000
P43246	MSH2	DNA mismatch repair protein Msh2	0	0	0	0	0	0	0	0	0	0	0	0	0	0	165720
P43304	GPD2	Glycerol-3-phosphate dehydrogenase, mitochondrial	2919900	2655100	2596500	0	0	1111000	0	0	0	2235800	2321600	2717300	4519300	4975400	4371400
P43307	SSR1	Translocon-associated protein subunit alpha	2743800	3181600	2707600	0	0	4143200	0	0	0	2732300	3409000	3062400	4233500	4458400	4066700
P43405	SYK	Tyrosine-protein kinase SYK	0	0	1424500	0	0	0	0	0	0	0	1673400	0	1366000	0	2869000
P43487	RANBP1	Ran-specific GTPase-activating protein	0	0	0	0	0	0	0	0	0	0	0	0	0	0	1593000
P43490	NAMPT	Nicotinamide phosphoribosyltransferase	0	0	0	0	0	0	0	0	0	0	0	0	0	0	137040
P43686	PSMC4	26S protease regulatory subunit 6B	0	0	0	0	0	0	0	0	0	0	0	0	1554100	1416200	1434500
P43897	TSFM	Elongation factor Ts, mitochondrial	0	0	0	0	0	0	0	0	0	0	0	0	1522200	0	0
P45880	VDAC2	Voltage-dependent anion-selective channel protein 2	8174400	7734700	8089800	8985300	7780100	10315000	8831500	5992000	10547000	6586500	6968400	6662200	18864000	18115000	22252000
P45954	ACADSB	Short/branched chain specific acyl-CoA dehydrogenase, mitochondrial	0	0	0	0	0	0	0	0	0	0	0	0	0	629510	0
P45973	CBX5	Chromobox protein homolog 5	4058200	4354300	4268600	0	0	1776300	0	0	0	0	4525600	3379100	5732300	6382400	5139500
P45974	USP5	Ubiquitin carboxyl-terminal hydrolase 5	4509000	4701100	4363900	0	0	0	0	2471300	0	4834900	4033400	5849000	2580400	2394300	3239700
P46060	RANGAP1	Ran GTPase-activating protein 1	0	0	0	0	0	0	0	0	0	0	0	0	1179100	1343500	1269400
P46063	RECQL	ATP-dependent DNA helicase Q1	10985000	10542000	11122000	0	0	0	0	0	0	10180000	11513000	10203000	7427400	7133200	7168100
P46087	NOP2	Probable 28S rRNA (cytosine(4447)-C(5))-methyltransferase	0	0	0	0	0	0	0	0	0	0	0	0	0	0	0
P46109	CRKL	Crk-like protein	0	2030000	0	0	0	0	0	0	0	0	0	0	0	0	0
P46459	NSF	Vesicle-fusing ATPase	4532300	4816300	4890400	6499900	7069800	8420000	0	0	0	4895800	4785000	5045400	5613400	5923600	5754200
P46527	CDKN1B	Cyclin-dependent kinase inhibitor 1B	0	0	854970	0	0	0	0	0	0	0	0	0	0	0	0
P46734	MAP2K3	Dual specificity mitogen-activated protein kinase kinase 3	0	0	0	0	0	0	0	0	0	0	0	0	0	0	0
P46776	RPL27A	60S ribosomal protein L27a	0	0	0	0	0	0	0	0	0	0	0	0	3451500	4045600	0
P46777	RPL5	60S ribosomal protein L5	8125200	7742900	8245500	7378600	5951500	6876300	4585300	0	0	7484900	8047700	8165900	10225000	10502000	9207000
P46778	RPL21	60S ribosomal protein L21	0	0	0	0	0	0	0	0	0	0	0	0	0	0	1768100
P46779	RPL28	60S ribosomal protein L28	0	0	0	0	0	0	0	0	0	0	0	0	0	2281600	0
P46781	RPS9	40S ribosomal protein S9	4058700	3084800	3951600	0	0	0	0	0	0	5080500	3898800	4369000	5751900	6375300	7082400
P46782	RPS5	40S ribosomal protein S5;40S ribosomal protein S5, N-terminally processed	4490500	4995200	4216400	5179100	5798500	5122000	5606400	4631300	4664300	7342300	6092800	6808700	12201000	12363000	11747000
P46783;Q9NQ39	RPS10;RPS10P5	40S ribosomal protein S10;Putative 40S ribosomal protein S10-like	1460700	0	0	0	0	0	0	0	0	2248600	3091600	2258000	5235400	5419500	4512300
P46926	GNPDA1	Glucosamine-6-phosphate isomerase 1	0	0	0	0	0	0	0	0	0	0	0	0	0	0	521000
P46940	IQGAP1	Ras GTPase-activating-like protein IQGAP1	20341000	21446000	19128000	3305000	11854000	9835900	1713100	0	2157400	22065000	21389000	22236000	9073900	14525000	12492000
P46976	GYG1	Glycogenin-1	0	0	1069300	0	0	0	0	0	0	0	0	0	0	0	0
P46977	STT3A	Dolichyl-diphosphooligosaccharide--protein glycosyltransferase subunit STT3A	0	0	0	0	0	0	0	0	0	0	728100	0	846690	978880	994850
P47755	CAPZA2	F-actin-capping protein subunit alpha-2	4356100	4360600	4014400	0	0	0	0	0	0	4888400	5794600	5593200	3046400	2967800	3394400
P47756	CAPZB	F-actin-capping protein subunit beta	24925000	24243000	24452000	14811000	15567000	15781000	17850000	8830300	11021000	24648000	24419000	23609000	11481000	11277000	11376000
P47897	QARS	Glutamine--tRNA ligase	0	0	0	0	0	0	0	0	0	0	0	224910	0	0	0
P47914	RPL29	60S ribosomal protein L29	0	0	0	0	0	0	0	0	0	0	0	0	0	0	404740
P47985;P0C7P4	UQCRFS1;UQCRFS1P1	Cytochrome b-c1 complex subunit Rieske, mitochondrial;Cytochrome b-c1 complex subunit 11;Putative cytochrome b-c1 complex subunit Rieske-like protein 1	3202400	3089000	3199800	3910900	4153600	3745700	0	4681400	0	3331500	3956400	3528800	5861600	6113100	6095500
P48047	ATP5O	ATP synthase subunit O, mitochondrial	7386000	7704800	7204600	15470000	13344000	12804000	12829000	9892900	10876000	7390800	6240900	6463100	6501300	5764800	5509700
P48059	LIMS1	LIM and senescent cell antigen-like-containing domain protein 1	3269000	3702800	2913500	4487300	3862500	3724900	0	0	0	6698800	6291000	6095300	1438100	0	0
P48147	PREP	Prolyl endopeptidase	0	0	0	0	0	0	0	0	0	1592000	1457000	1566500	0	0	0
P48382	RFX5	DNA-binding protein RFX5	0	0	0	0	0	0	0	0	0	0	0	0	0	0	0
P48426	PIP4K2A	Phosphatidylinositol 5-phosphate 4-kinase type-2 alpha	0	0	0	0	0	0	0	1296500	0	0	0	0	0	0	0
P48444	ARCN1	Coatomer subunit delta	0	0	0	0	0	0	0	0	0	0	0	672920	0	0	0
P48643	CCT5	T-complex protein 1 subunit epsilon	6314100	8418200	5518300	0	3278700	2380700	0	0	0	8063000	6973100	6972700	8152000	9247200	9083900
P48735	IDH2	Isocitrate dehydrogenase [NADP], mitochondrial	23292000	21954000	22405000	24855000	24740000	24031000	16433000	13133000	17991000	24337000	23709000	24425000	10515000	11488000	11454000
P48739	PITPNB	Phosphatidylinositol transfer protein beta isoform	0	0	0	0	0	0	0	0	0	0	686860	0	0	0	0
P49023	PXN	Paxillin	0	0	0	0	0	0	0	0	0	0	0	424280	0	0	0
P49189	ALDH9A1	4-trimethylaminobutyraldehyde dehydrogenase	19055000	17353000	17328000	16379000	16656000	15718000	14544000	16237000	18652000	15795000	16423000	17641000	25284000	20109000	23640000
P49247	RPIA	Ribose-5-phosphate isomerase	0	0	0	0	0	0	0	0	0	0	0	0	521330	0	0
P49257	LMAN1	Protein ERGIC-53	0	0	0	0	0	0	0	0	0	0	0	0	2772600	2390100	2409700
P49321	NASP	Nuclear autoantigenic sperm protein	1908500	1728300	1924700	0	0	0	0	0	0	0	0	0	0	0	0
P49354	FNTA	Protein farnesyltransferase/geranylgeranyltransferase type-1 subunit alpha	0	0	0	0	0	0	0	0	0	0	0	0	0	0	287300
P49368	CCT3	T-complex protein 1 subunit gamma	9356600	10340000	9552300	0	4546400	3755900	0	0	0	10281000	9624700	10451000	6983200	7951000	7859300
P49411	TUFM	Elongation factor Tu, mitochondrial	23742000	25761000	27316000	17245000	16240000	15809000	18447000	23693000	24515000	16851000	17462000	17478000	35698000	43661000	35046000
P49458	SRP9	Signal recognition particle 9 kDa protein	0	0	0	8620700	7768400	0	0	0	0	0	0	0	0	0	0
P49585;Q9Y5K3	PCYT1A;PCYT1B	Choline-phosphate cytidylyltransferase A;Choline-phosphate cytidylyltransferase B	0	0	0	0	0	0	0	0	0	0	0	0	0	0	647730
P49588	AARS	Alanine--tRNA ligase, cytoplasmic	1604900	0	1283300	0	0	0	0	0	0	1369900	0	0	1267900	1443700	1329800
P49589	CARS	Cysteine--tRNA ligase, cytoplasmic	0	665300	0	0	0	0	0	0	0	0	0	0	0	0	0
P49591	SARS	Serine--tRNA ligase, cytoplasmic	1814100	1583600	1883100	0	0	0	0	0	0	1550900	2022000	0	0	895420	816950
P49711	CTCF	Transcriptional repressor CTCF	1256100	1557600	1529200	0	0	0	0	0	0	0	0	0	2335400	0	2735300
P49720	PSMB3	Proteasome subunit beta type-3	0	0	0	0	0	0	0	0	0	0	0	0	1827400	1799100	2058300
P49721	PSMB2	Proteasome subunit beta type-2	0	0	0	0	0	0	0	0	0	0	0	0	2158200	1862400	2040200
P49748	ACADVL	Very long-chain specific acyl-CoA dehydrogenase, mitochondrial	5459500	5324700	6623700	5705300	5525000	5046700	6494400	5185400	7412700	7109100	6504400	6126100	13440000	11706000	11240000
P49750	YLPM1	YLP motif-containing protein 1	0	0	0	0	0	0	0	0	0	0	0	0	0	0	585120
Q86TX2;P49753	ACOT1;ACOT2	Acyl-coenzyme A thioesterase 1;Acyl-coenzyme A thioesterase 2, mitochondrial	0	0	0	0	0	0	0	0	0	0	0	0	2200000	1964400	2096200
P49755	TMED10	Transmembrane emp24 domain-containing protein 10	3635300	3318500	3762900	3809800	0	0	6969700	0	0	3902300	0	3772200	3391500	3678400	3455000
P49756	RBM25	RNA-binding protein 25	0	0	0	0	0	0	0	0	0	0	0	0	1736300	1785900	1896500
P49773	HINT1	Histidine triad nucleotide-binding protein 1	0	3086400	0	0	0	0	0	0	0	0	0	0	0	0	0
P49790	NUP153	Nuclear pore complex protein Nup153	0	0	0	0	0	0	0	0	0	0	0	0	0	0	368640
P49792	RANBP2	E3 SUMO-protein ligase RanBP2	0	0	0	0	0	0	0	0	0	0	0	0	0	1058700	857420
P49795	RGS19	Regulator of G-protein signaling 19	0	331440	0	0	0	0	0	0	0	0	0	0	0	0	0
P49821	NDUFV1	NADH dehydrogenase [ubiquinone] flavoprotein 1, mitochondrial	2017300	1845000	2042600	0	0	0	0	0	0	0	1700500	1760900	2012300	1843300	2468700
P49903	SEPHS1	Selenide, water dikinase 1	0	0	1489300	0	0	0	0	0	0	0	0	0	1731600	1610600	1820600
P49915	GMPS	GMP synthase [glutamine-hydrolyzing]	0	0	0	0	0	0	0	0	0	0	0	0	0	0	356910
P49959	MRE11A	Double-strand break repair protein MRE11A	1730000	0	1889600	0	0	0	0	0	0	0	0	0	0	1893000	2078600
P50148	GNAQ	Guanine nucleotide-binding protein G(q) subunit alpha	0	0	0	0	0	0	0	0	0	0	0	673040	0	0	0
P50213	IDH3A	Isocitrate dehydrogenase [NAD] subunit alpha, mitochondrial	8190600	8399700	9047200	16097000	12757000	13342000	9558900	8432200	8553300	6519200	6838300	5812700	16212000	14489000	13504000
P50238	CRIP1	Cysteine-rich protein 1	0	0	0	0	0	0	0	0	0	0	0	0	1313200	0	0
P50395	GDI2	Rab GDP dissociation inhibitor beta	27637000	30076000	27654000	12840000	10803000	12409000	16611000	23235000	24444000	26535000	25748000	25485000	19533000	20073000	18699000
P50402	EMD	Emerin	0	0	598320	0	0	0	0	0	0	0	0	0	0	0	0
P50416	CPT1A	Carnitine O-palmitoyltransferase 1, liver isoform	0	0	0	0	0	0	0	0	0	0	0	287740	0	0	0
P50440	GATM	Glycine amidinotransferase, mitochondrial	2163300	2803100	2937000	0	0	0	0	0	0	0	0	0	2972400	3349900	3038500
P50453	SERPINB9	Serpin B9	10027000	11092000	11871000	6750800	7719300	7288600	5785000	6059200	0	6685300	6271500	7005400	6446800	6504900	5633000
P50502;Q8IZP2;Q8NFI4	ST13;ST13P4;ST13P5	Hsc70-interacting protein;Putative protein FAM10A4;Putative protein FAM10A5	6248100	7151700	6213900	4959000	5567400	0	3679500	0	0	5862100	5004300	4884000	4650600	4436800	5504500
P50552	VASP	Vasodilator-stimulated phosphoprotein	2579500	2474000	2347000	0	0	0	0	0	0	4513200	3455300	5312500	1476300	1492400	0
P50570	DNM2	Dynamin-2	0	765140	0	0	0	0	0	0	0	0	0	0	0	0	0
P50897	PPT1	Palmitoyl-protein thioesterase 1	0	0	0	0	0	0	0	0	0	0	0	0	0	1272600	0
P50914	RPL14	60S ribosomal protein L14	1304100	1564400	0	0	0	0	0	2414900	0	2471800	0	2814100	4253900	4090100	4522500
P50990	CCT8	T-complex protein 1 subunit theta	14117000	15336000	13031000	0	2955100	1991400	3160900	2190500	0	10135000	13035000	13835000	10887000	11924000	11349000
P50991	CCT4	T-complex protein 1 subunit delta	9530700	9336500	11413000	0	0	1846700	0	0	4905700	13738000	12010000	9089400	11185000	8968800	9193200
P50995	ANXA11	Annexin A11	4566000	4713300	4689200	5240400	5107800	5590600	9060700	8903400	9473400	4449100	4237800	4560200	3672200	3993000	3005100
P51148	RAB5C	Ras-related protein Rab-5C	4940600	3912900	4993200	4144700	4803500	5923300	0	6598600	0	5987900	5745500	5051900	3966900	4228900	4027400
P51149	RAB7A	Ras-related protein Rab-7a	15319000	15428000	16231000	15132000	15752000	14801000	11066000	11348000	13780000	12039000	11842000	12695000	14306000	13453000	12469000
P51159	RAB27A	Ras-related protein Rab-27A	0	0	0	0	0	0	0	0	0	1106400	0	0	0	0	0
P51531	SMARCA2	Probable global transcription activator SNF2L2	0	0	0	0	0	0	0	0	0	0	0	0	0	0	502120
P51553	IDH3G	Isocitrate dehydrogenase [NAD] subunit gamma, mitochondrial	0	0	0	0	0	0	0	0	0	0	0	0	0	0	2003800
P51571	SSR4	Translocon-associated protein subunit delta	4007000	5115800	4249300	5265400	4742700	5030900	4885200	0	4371600	5024300	4883700	5318300	6078100	5943800	5897200
P51572	BCAP31	B-cell receptor-associated protein 31	3371300	0	3057100	6873500	0	6897200	0	0	0	4025500	0	0	3134000	2939200	3291400
P51608	MECP2	Methyl-CpG-binding protein 2	6233500	7106300	7511400	8853300	9957000	9639800	8574300	10433000	9145400	4686200	4380700	4218700	13512000	12536000	12868000
P51610	HCFC1	Host cell factor 1;HCF N-terminal chain 1;HCF N-terminal chain 2;HCF N-terminal chain 3;HCF N-terminal chain 4;HCF N-terminal chain 5;HCF N-terminal chain 6;HCF C-terminal chain 1;HCF C-terminal chain 2;HCF C-terminal chain 3;HCF C-terminal chain 4;HCF C-terminal chain 5;HCF C-terminal chain 6	0	2203000	2417400	2303100	0	0	2716300	0	0	0	0	0	4313100	3793600	4230800
P51648	ALDH3A2	Fatty aldehyde dehydrogenase	0	0	0	0	0	0	0	0	0	0	0	0	861130	0	0
P51649	ALDH5A1	Succinate-semialdehyde dehydrogenase, mitochondrial	6741900	5877200	5529700	11136000	11795000	11221000	5617900	6604400	0	0	2159700	0	19515000	20502000	24422000
P51659	HSD17B4	Peroxisomal multifunctional enzyme type 2;(3R)-hydroxyacyl-CoA dehydrogenase;Enoyl-CoA hydratase 2	6283400	6509300	5546800	8983400	12521000	11867000	6912800	4320900	3930500	6995600	6993200	8400200	11448000	11889000	11998000
P51665	PSMD7	26S proteasome non-ATPase regulatory subunit 7	0	0	0	0	0	0	0	0	0	0	0	0	1153900	0	0
P51784	USP11	Ubiquitin carboxyl-terminal hydrolase 11	0	0	0	0	0	0	0	0	0	0	0	0	0	0	263120
P51858	HDGF	Hepatoma-derived growth factor	8773100	9040200	8109600	0	0	5023300	0	0	0	5782900	5148000	6883400	4373600	4709600	4343000
P51970	NDUFA8	NADH dehydrogenase [ubiquinone] 1 alpha subcomplex subunit 8	0	0	1819200	0	0	0	0	0	0	0	0	0	1675700	1757800	0
P51991	HNRNPA3	Heterogeneous nuclear ribonucleoprotein A3	55588000	55210000	56138000	22133000	21373000	25525000	29470000	31037000	15289000	32285000	34930000	34087000	95050000	88041000	95893000
P52209	PGD	6-phosphogluconate dehydrogenase, decarboxylating	7266600	7470700	7215200	2886400	3607800	0	0	0	0	11179000	12896000	8828400	6240500	7155200	5826200
P52272	HNRNPM	Heterogeneous nuclear ribonucleoprotein M	33177000	33301000	33821000	64158000	62251000	59537000	53573000	52521000	57926000	28874000	30936000	30074000	61627000	62198000	59107000
P52306	RAP1GDS1	Rap1 GTPase-GDP dissociation stimulator 1	1031700	0	0	0	0	0	0	0	0	0	0	0	0	0	0
P52434	POLR2H	DNA-directed RNA polymerases I, II, and III subunit RPABC3	0	0	0	0	0	0	0	0	0	0	0	0	952870	1090100	1030400
P52565	ARHGDIA	Rho GDP-dissociation inhibitor 1	21903000	23014000	19820000	12021000	0	12632000	14737000	13402000	0	18879000	18048000	19338000	10353000	8127600	8167600
P52566	ARHGDIB	Rho GDP-dissociation inhibitor 2	99223000	103040000	99185000	19216000	9689200	19241000	0	26363000	24858000	69122000	66541000	63824000	36374000	38285000	37339000
P52597	HNRNPF	Heterogeneous nuclear ribonucleoprotein F;Heterogeneous nuclear ribonucleoprotein F, N-terminally processed	18291000	20234000	21503000	11400000	18498000	15100000	14036000	21360000	18162000	16034000	17219000	16973000	19935000	18877000	20392000
P52655	GTF2A1	Transcription initiation factor IIA subunit 1;Transcription initiation factor IIA alpha chain;Transcription initiation factor IIA beta chain	0	0	0	0	0	0	0	0	0	0	0	0	0	0	447250
P52788	SMS	Spermine synthase	440860	0	0	0	0	0	0	0	0	0	0	0	0	0	0
P52790	HK3	Hexokinase-3	0	0	0	0	0	0	0	0	0	229070	0	0	0	0	0
P52815	MRPL12	39S ribosomal protein L12, mitochondrial	1891500	2231900	1867100	0	0	0	0	0	0	0	0	0	2288300	2455700	2441500
P52907	CAPZA1	F-actin-capping protein subunit alpha-1	25152000	25374000	23272000	12215000	0	9228200	12776000	12678000	0	18675000	18689000	19230000	10727000	10109000	10179000
P52948	NUP98	Nuclear pore complex protein Nup98-Nup96;Nuclear pore complex protein Nup98;Nuclear pore complex protein Nup96	0	628260	0	0	0	0	0	0	0	0	0	0	0	0	0
P53004	BLVRA	Biliverdin reductase A	0	0	0	0	0	0	0	0	0	0	0	733210	0	0	0
P53007	SLC25A1	Tricarboxylate transport protein, mitochondrial	0	0	0	0	0	0	0	0	0	0	0	0	1282100	1875100	0
P53384	NUBP1	Cytosolic Fe-S cluster assembly factor NUBP1	0	0	0	0	0	0	0	0	0	0	0	0	0	0	0
P53396	ACLY	ATP-citrate synthase	7547200	10193000	6182300	0	0	0	2991300	2583400	3390700	6567700	5744400	6359800	8252400	6981500	6483100
P53582	METAP1	Methionine aminopeptidase 1	0	0	0	0	0	0	0	0	0	0	0	1060000	0	0	0
P53597	SUCLG1	Succinyl-CoA ligase [ADP/GDP-forming] subunit alpha, mitochondrial	3682700	4163600	3527200	4910900	3844000	6101800	0	0	0	3066200	3192500	3164200	4409300	5158700	5520500
P53618	COPB1	Coatomer subunit beta	1068900	0	1389600	0	0	0	0	0	0	1609400	0	0	0	0	0
P53621	COPA	Coatomer subunit alpha;Xenin;Proxenin	0	0	0	0	0	0	0	0	0	0	0	0	0	250290	0
P53634	CTSC	Dipeptidyl peptidase 1;Dipeptidyl peptidase 1 exclusion domain chain;Dipeptidyl peptidase 1 heavy chain;Dipeptidyl peptidase 1 light chain	3993800	3559600	3650200	0	0	0	0	0	0	3080700	2956900	2710600	1632700	2023300	2257600
P53701	HCCS	Cytochrome c-type heme lyase	0	0	0	0	0	0	0	0	0	0	0	0	0	0	0
P53990	IST1	IST1 homolog	0	0	0	0	0	0	0	0	0	0	0	0	0	0	585420
P53992	SEC24C	Protein transport protein Sec24C	0	0	337440	0	0	0	0	0	0	0	0	0	0	0	0
P53999	SUB1	Activated RNA polymerase II transcriptional coactivator p15	26644000	26396000	26090000	0	0	4803000	12728000	12148000	0	16656000	15249000	16268000	18518000	16872000	17635000
P54098	POLG	DNA polymerase subunit gamma-1	0	0	0	0	0	0	0	0	0	0	0	0	199650	0	0
P54136	RARS	Arginine--tRNA ligase, cytoplasmic	0	0	0	0	0	0	0	0	0	219410	0	0	0	0	0
P54219	SLC18A1	Chromaffin granule amine transporter	0	0	0	0	0	0	0	0	0	0	0	0	0	0	0
P54577	YARS	Tyrosine--tRNA ligase, cytoplasmic;Tyrosine--tRNA ligase, cytoplasmic, N-terminally processed	0	1685300	2083400	0	0	0	0	0	0	0	0	0	0	0	0
P54578	USP14	Ubiquitin carboxyl-terminal hydrolase 14	0	0	1903200	0	0	0	0	0	0	0	0	1696900	869100	1348100	0
P54725	RAD23A	UV excision repair protein RAD23 homolog A	0	0	0	0	0	0	0	0	0	0	0	0	0	0	377260
P54727	RAD23B	UV excision repair protein RAD23 homolog B	4645800	6369500	6289100	0	0	0	0	0	0	5251800	5053300	4788300	5700900	5577400	5857500
P54819	AK2	Adenylate kinase 2, mitochondrial;Adenylate kinase 2, mitochondrial, N-terminally processed	22774000	24369000	29694000	26500000	41441000	34808000	20164000	18568000	18088000	10350000	14392000	14094000	22501000	26614000	23680000
P54886	ALDH18A1	Delta-1-pyrroline-5-carboxylate synthase;Glutamate 5-kinase;Gamma-glutamyl phosphate reductase	0	0	0	0	0	0	0	0	0	0	0	0	1153800	1214600	1420000
P54920	NAPA	Alpha-soluble NSF attachment protein	4191800	4585500	4764500	4398500	6110600	6411100	6234900	0	5642100	5449800	5348400	5604500	4405100	4341600	4195700
P54922	ADPRH	[Protein ADP-ribosylarginine] hydrolase	0	0	0	0	0	0	0	0	0	0	0	0	0	0	277750
P55036	PSMD4	26S proteasome non-ATPase regulatory subunit 4	5420800	0	0	0	0	0	0	0	0	0	0	0	0	0	0
P55060	CSE1L	Exportin-2	0	0	0	0	0	0	0	0	0	0	0	0	0	0	235150
P55072	VCP	Transitional endoplasmic reticulum ATPase	40166000	39314000	37671000	20807000	22679000	25961000	14884000	20711000	20785000	35909000	30470000	31320000	39394000	43901000	38410000
P55081	MFAP1	Microfibrillar-associated protein 1	0	0	0	0	0	0	0	0	0	0	0	0	0	394300	0
P55084	HADHB	Trifunctional enzyme subunit beta, mitochondrial;3-ketoacyl-CoA thiolase	13066000	13053000	11049000	12616000	13822000	13835000	10627000	16698000	14543000	9888000	8597200	9203100	13378000	14687000	13002000
P55145	MANF	Mesencephalic astrocyte-derived neurotrophic factor	1830300	0	0	0	0	0	0	0	0	0	1805900	1647100	1803700	0	0
P55209	NAP1L1	Nucleosome assembly protein 1-like 1	6184700	0	7113800	0	0	0	0	0	0	0	7599900	7820800	0	0	3457300
P55263	ADK	Adenosine kinase	2095000	0	969900	0	0	0	3567100	3003300	2303800	0	0	0	1255500	1528300	1980700
P55265	ADAR	Double-stranded RNA-specific adenosine deaminase	2433300	3222200	3031000	0	0	3981200	0	0	0	3538000	3168100	2701000	4603600	5349100	5445000
P55327	TPD52	Tumor protein D52	6442500	6449800	6020800	4072500	3793600	4026700	4416700	4643000	4621700	1832400	0	0	2020900	1776300	1789200
P55735	SEC13	Protein SEC13 homolog	3639200	3451300	3273100	0	0	0	0	0	0	3687100	0	3121200	3629200	3857800	3633100
P55769	NHP2L1	NHP2-like protein 1;NHP2-like protein 1, N-terminally processed	0	8952900	8605700	9878500	10564000	0	0	0	0	5433000	5239500	5604100	8347600	8920800	8892500
P55786	NPEPPS	Puromycin-sensitive aminopeptidase	2196400	2397800	2035400	3307800	2915100	2826000	0	1983400	0	2268600	2400100	2009000	1710300	1344800	1616400
P55795	HNRNPH2	Heterogeneous nuclear ribonucleoprotein H2	2845400	2925800	3328900	0	3423000	0	0	0	0	2573200	3402700	0	4800600	4453400	4003600
P55809	OXCT1	Succinyl-CoA:3-ketoacid coenzyme A transferase 1, mitochondrial	10541000	9798000	9864800	11267000	12190000	11281000	0	0	8084500	8030700	7618900	7231400	15714000	15382000	13771000
P55884	EIF3B	Eukaryotic translation initiation factor 3 subunit B	0	0	0	0	0	0	0	0	0	0	1308000	0	0	0	1123600
P55957	BID	BH3-interacting domain death agonist;BH3-interacting domain death agonist p15;BH3-interacting domain death agonist p13;BH3-interacting domain death agonist p11	245580	0	0	0	0	0	0	0	0	0	0	0	0	0	0
P56134	ATP5J2	ATP synthase subunit f, mitochondrial	0	973390	1369300	0	1988700	2179900	0	0	0	0	2482100	2427300	2349700	2767000	2417400
P56192	MARS	Methionine--tRNA ligase, cytoplasmic	0	0	0	0	0	0	0	0	0	0	0	0	0	0	0
P56279	TCL1A	T-cell leukemia/lymphoma protein 1A	12036000	8847100	9564800	24093000	27775000	27730000	21693000	17383000	20271000	11343000	11671000	9061100	11442000	11685000	10662000
P56377	AP1S2	AP-1 complex subunit sigma-2	0	0	0	0	0	0	0	0	0	0	0	0	0	0	0
P56385	ATP5I	ATP synthase subunit e, mitochondrial	0	6799600	0	9474900	9421900	8871800	0	0	0	0	0	0	0	0	0
P56537	EIF6	Eukaryotic translation initiation factor 6	2231100	2376700	1827000	0	0	0	0	0	0	1985900	1667800	1744100	1411300	2066100	1789500
P57721	PCBP3	Poly(rC)-binding protein 3	0	0	0	0	0	0	0	0	0	0	0	0	0	0	1045800
P57737	CORO7	Coronin-7	1918200	1423100	1531100	0	0	0	0	0	0	0	2185700	2109900	0	0	1454400
P57740	NUP107	Nuclear pore complex protein Nup107	0	0	0	0	0	0	0	0	0	0	0	0	1153200	1088600	976670
P58546	MTPN	Myotrophin	18265000	18628000	16905000	14792000	0	0	0	0	0	12870000	0	13784000	13930000	10469000	11277000
P59666;P59665	DEFA3;DEFA1	Neutrophil defensin 3;HP 3-56;Neutrophil defensin 2;Neutrophil defensin 1;HP 1-56;Neutrophil defensin 2	0	0	0	43215000	43610000	42683000	0	0	12343000	0	0	0	0	0	0
P59768	GNG2	Guanine nucleotide-binding protein G(I)/G(S)/G(O) subunit gamma-2	0	0	0	0	0	0	0	0	0	0	2663200	0	2877600	0	2971500
P59998	ARPC4	Actin-related protein 2/3 complex subunit 4	11459000	9970800	11095000	6791300	6981900	4481100	7469800	0	7334300	14225000	16210000	16173000	8946200	8588800	6698700
P60033	CD81	CD81 antigen	0	0	0	0	0	0	0	0	0	0	0	0	642270	0	0
P60174	TPI1	Triosephosphate isomerase	7582400	7115500	6718400	6285600	7374600	7099500	0	4046900	0	3985800	3660000	4309900	5540600	5347700	5374900
P60228	EIF3E	Eukaryotic translation initiation factor 3 subunit E	0	0	0	0	0	0	0	0	0	0	0	264360	0	0	0
P60660	MYL6	Myosin light polypeptide 6	59173000	60773000	58496000	39836000	40629000	34841000	50402000	46259000	48973000	65996000	65282000	65740000	23214000	23446000	24061000
P60709	ACTB	Actin, cytoplasmic 1;Actin, cytoplasmic 1, N-terminally processed	0	0	0	0	0	0	0	0	0	0	0	0	0	0	104940000
P60842	EIF4A1	Eukaryotic initiation factor 4A-I	0	2528500	2417200	0	0	0	0	0	0	2943300	2418300	3310900	0	0	0
P60866	RPS20	40S ribosomal protein S20	0	3942100	0	0	0	0	0	0	0	5270600	4480200	5049900	6999000	6388400	5137300
P60891	PRPS1	Ribose-phosphate pyrophosphokinase 1	0	1487300	1149100	0	0	0	0	0	0	0	0	0	0	0	0
P60900	PSMA6	Proteasome subunit alpha type-6	0	0	0	0	0	0	0	0	0	0	0	0	3904000	4322800	3637500
P60903	S100A10	Protein S100-A10	4681200	5619700	6528300	0	0	0	0	0	0	0	8609900	8770900	2268000	2308600	2711400
P60953	CDC42	Cell division control protein 42 homolog	6914600	5883000	7509600	3917800	5202300	4759300	6000500	6171400	5801500	10288000	12453000	11112000	6611100	6926500	7295600
P60981	DSTN	Destrin	0	0	0	0	0	0	0	0	0	0	0	453490	0	0	0
P60983	GMFB	Glia maturation factor beta	0	0	0	0	0	0	0	0	0	0	0	0	0	0	507260
P61006	RAB8A	Ras-related protein Rab-8A	0	0	0	0	0	0	0	0	0	0	0	0	0	552820	0
P61009	SPCS3	Signal peptidase complex subunit 3	2469200	2300400	2499000	0	0	0	0	0	0	1502900	1557200	1497100	1440400	0	0
P61011	SRP54	Signal recognition particle 54 kDa protein	214010	0	0	0	0	0	0	0	0	0	0	0	0	0	0
P61018	RAB4B	Ras-related protein Rab-4B	0	0	1762800	0	0	0	0	0	0	0	0	0	662700	0	0
P61019;Q8WUD1	RAB2A;RAB2B	Ras-related protein Rab-2A;Ras-related protein Rab-2B	4724100	4929500	5166700	6306800	5928300	6901000	3820300	0	4365500	4351600	4457000	4207600	4057100	4172600	4420400
P61020	RAB5B	Ras-related protein Rab-5B	0	0	0	0	0	0	0	0	0	1460900	1700400	1514500	1244800	1306000	1214500
P61026	RAB10	Ras-related protein Rab-10	0	0	0	0	2011400	0	0	0	0	2376300	3068000	2736400	1814900	1824000	1367500
P62837;P61077	UBE2D2;UBE2D3	Ubiquitin-conjugating enzyme E2 D2;Ubiquitin-conjugating enzyme E2 D3	0	0	0	0	0	0	0	0	0	0	0	1025800	0	0	0
P61081	UBE2M	NEDD8-conjugating enzyme Ubc12	0	839780	0	0	0	0	0	0	0	0	0	0	0	0	0
P61086	UBE2K	Ubiquitin-conjugating enzyme E2 K	0	0	0	0	0	0	0	0	0	0	0	0	0	0	287210
P61088;Q5JXB2	UBE2N;UBE2NL	Ubiquitin-conjugating enzyme E2 N;Putative ubiquitin-conjugating enzyme E2 N-like	16859000	14503000	15613000	0	5966300	0	8067300	8059000	9075200	8386000	8252900	10241000	6467400	6888000	7312700
P61106	RAB14	Ras-related protein Rab-14	5809400	5660300	6075400	5538300	5198800	7569300	7874800	0	0	6354200	6087700	6344800	3949200	4052000	4283200
P61158	ACTR3	Actin-related protein 3	31215000	30977000	31418000	16234000	13233000	15783000	20195000	21674000	22057000	31004000	31718000	30991000	22561000	17451000	18246000
P61160	ACTR2	Actin-related protein 2	23662000	24913000	24859000	13997000	12494000	12482000	13367000	13913000	11507000	23659000	23108000	26317000	10539000	9156900	9609500
P61163	ACTR1A	Alpha-centractin	0	0	0	0	0	0	0	0	0	0	898610	0	0	0	0
P61201	COPS2	COP9 signalosome complex subunit 2	0	0	0	0	0	0	0	0	0	589580	0	0	0	0	0
P84077;P61204	ARF1;ARF3	ADP-ribosylation factor 1;ADP-ribosylation factor 3	14586000	15244000	13683000	6100900	6090900	5601600	0	0	10337000	13144000	12607000	12464000	7553800	7550500	7507200
P61221	ABCE1	ATP-binding cassette sub-family E member 1	0	0	570570	0	0	0	0	0	0	0	0	0	0	0	0
P61224;A6NIZ1	RAP1B	Ras-related protein Rap-1b;Ras-related protein Rap-1b-like protein	23890000	21443000	21609000	9579500	9872100	10473000	7987400	11213000	13493000	21865000	22802000	20156000	11470000	11270000	11676000
P61225	RAP2B	Ras-related protein Rap-2b	0	0	0	0	0	0	0	0	0	0	0	0	0	0	415170
P61247	RPS3A	40S ribosomal protein S3a	5259600	5073700	6083800	0	0	0	0	0	0	0	4189600	7130400	13089000	11818000	11803000
P61289	PSME3	Proteasome activator complex subunit 3	1087300	0	0	0	0	0	0	0	0	0	0	0	0	0	0
P61313	RPL15	60S ribosomal protein L15	0	0	0	0	0	0	0	0	0	0	2167900	1661000	4672500	4621300	5000000
P61421	ATP6V0D1	V-type proton ATPase subunit d 1	0	0	0	0	0	0	0	0	0	0	0	0	776080	0	0
P61513	RPL37A	60S ribosomal protein L37a	0	0	0	0	0	0	0	0	0	0	0	0	0	416980	0
P61586	RHOA	Transforming protein RhoA	8850800	7997000	7832300	0	0	0	0	0	0	0	5093600	0	3527600	0	0
P61604	HSPE1	10 kDa heat shock protein, mitochondrial	59928000	58114000	60338000	54642000	54401000	56571000	36137000	26147000	38635000	30332000	30191000	30381000	46816000	47274000	41568000
P61626	LYZ	Lysozyme C	3247800	3793800	3515600	4221500	4878100	5310600	0	0	0	7462700	10800000	7538500	1701000	2211900	2177400
P61769	B2M	Beta-2-microglobulin;Beta-2-microglobulin form pI 5.3	0	0	4031700	5366800	0	0	0	0	0	0	4219200	4013800	3968900	3070000	0
P61803	DAD1	Dolichyl-diphosphooligosaccharide--protein glycosyltransferase subunit DAD1	0	2718000	0	0	0	0	0	0	0	0	0	0	0	0	2393500
P61916	NPC2	Epididymal secretory protein E1	0	1797400	1824700	0	0	0	0	0	0	0	0	1850600	0	1590100	1928400
P61923	COPZ1	Coatomer subunit zeta-1	0	2299900	0	0	0	0	0	0	0	2033400	2489800	2470600	0	1728700	0
P61956	SUMO2	Small ubiquitin-related modifier 2	0	0	0	0	0	0	0	0	0	0	7988400	7841200	6276700	0	7146300
P61960	UFM1	Ubiquitin-fold modifier 1	0	0	0	2576300	2771900	0	0	0	0	1973600	0	0	0	0	0
P61964	WDR5	WD repeat-containing protein 5	0	0	0	0	0	0	0	0	0	0	0	0	0	1114300	0
P61970	NUTF2	Nuclear transport factor 2	0	0	0	0	0	0	0	0	0	2508800	0	0	0	1151300	0
P61978	HNRNPK	Heterogeneous nuclear ribonucleoprotein K	101920000	102410000	106500000	73896000	77047000	83569000	95807000	96623000	102240000	104090000	94082000	97079000	131550000	123270000	119310000
P61981	YWHAG	14-3-3 protein gamma;14-3-3 protein gamma, N-terminally processed	7467700	7016300	7409600	6600600	6695900	5870900	4309600	0	5014100	6443400	7234300	6490800	5985900	7368200	6043200
P62070	RRAS2	Ras-related protein R-Ras2	0	0	0	0	0	0	0	0	0	0	0	0	987390	0	0
P62072	TIMM10	Mitochondrial import inner membrane translocase subunit Tim10	0	0	0	0	0	0	0	0	0	0	0	0	1255400	1154600	0
P62081	RPS7	40S ribosomal protein S7	2904400	2541600	2837500	2070500	0	0	0	0	0	5639200	0	5176300	8999700	9424300	8951300
P62136	PPP1CA	Serine/threonine-protein phosphatase PP1-alpha catalytic subunit	0	2465000	2383100	0	2448500	0	0	0	0	2291800	2375500	2243700	1893500	0	2486000
P62140	PPP1CB	Serine/threonine-protein phosphatase PP1-beta catalytic subunit	2073600	2040800	2520100	0	0	0	0	0	0	2083700	1937100	2300800	1440900	1452200	1682100
P62191	PSMC1	26S protease regulatory subunit 4	1441600	1402400	1563900	0	0	0	0	0	0	0	1546600	0	1505900	1263400	1559500
P62195	PSMC5	26S protease regulatory subunit 8	1737300	2162800	0	0	0	0	0	0	0	1962400	1945200	2267800	1920500	2190100	2387400
P62241	RPS8	40S ribosomal protein S8	9126700	8095900	8806400	0	0	0	5780500	4913200	7109300	9702800	10819000	11464000	24663000	22751000	22401000
P62244	RPS15A	40S ribosomal protein S15a	0	2347200	2873600	0	0	0	0	0	0	0	0	5317300	8063900	8311400	7057000
P62249	RPS16	40S ribosomal protein S16	2894500	0	2832300	0	3166800	0	0	0	0	4148900	4045400	0	7046400	6295800	6801200
P62258	YWHAE	14-3-3 protein epsilon	31219000	26538000	30077000	15659000	18471000	14269000	0	10081000	0	24947000	24256000	25130000	17455000	16840000	17612000
P62263	RPS14	40S ribosomal protein S14	3365800	0	3297200	0	0	0	0	0	0	0	0	0	0	0	0
P62266	RPS23	40S ribosomal protein S23	0	0	0	0	0	0	0	0	0	0	0	0	1791100	1635100	1644100
P62269	RPS18	40S ribosomal protein S18	4269600	0	4050200	0	0	0	0	0	0	0	4554900	4856700	5914900	6107200	5432200
P62277	RPS13	40S ribosomal protein S13	0	2176600	0	0	0	0	0	0	0	0	0	0	0	0	0
P62280	RPS11	40S ribosomal protein S11	0	0	2978800	0	0	0	0	0	0	0	0	3998300	5346100	0	0
P62304	SNRPE	Small nuclear ribonucleoprotein E	0	0	0	0	0	0	0	0	0	0	0	0	4633800	4704400	4199600
P62306	SNRPF	Small nuclear ribonucleoprotein F	0	0	0	0	0	0	0	0	0	0	0	0	0	0	1173300
P62310	LSM3	U6 snRNA-associated Sm-like protein LSm3	5296100	4652800	4272400	0	0	0	0	0	0	0	2498200	3039400	4226500	4605100	3879000
P62312	LSM6	U6 snRNA-associated Sm-like protein LSm6	0	0	0	0	0	0	0	0	0	0	0	0	0	0	1236900
P62314	SNRPD1	Small nuclear ribonucleoprotein Sm D1	0	0	0	0	0	0	0	0	0	0	0	0	2962900	2923800	3043300
P62316	SNRPD2	Small nuclear ribonucleoprotein Sm D2	0	4965100	0	0	0	0	0	0	0	0	4036100	0	7244600	7674500	7419400
P62318	SNRPD3	Small nuclear ribonucleoprotein Sm D3	0	0	0	0	0	0	0	0	0	0	0	0	2220000	3039300	2974100
P62328	TMSB4X	Thymosin beta-4;Hematopoietic system regulatory peptide	291340000	290130000	280020000	176000000	147250000	196400000	0	250900000	212700000	266520000	262660000	261110000	88064000	87120000	85266000
P62330	ARF6	ADP-ribosylation factor 6	2340300	2432300	1885600	0	0	0	0	0	0	2242300	2130200	0	0	0	0
P62333	PSMC6	26S protease regulatory subunit 10B	0	1266600	1161700	0	0	0	0	0	0	0	1212500	0	1374100	1587300	1136600
P62424	RPL7A	60S ribosomal protein L7a	0	0	0	0	0	0	0	0	0	2404000	2676500	0	0	0	3727000
P62487	POLR2G	DNA-directed RNA polymerase II subunit RPB7	0	0	0	0	0	0	0	0	0	0	0	0	0	712630	0
P62633	CNBP	Cellular nucleic acid-binding protein	0	0	0	737130	0	0	0	0	0	0	0	0	0	0	0
P62701	RPS4X	40S ribosomal protein S4, X isoform	5060400	4887100	4733300	0	0	0	3712100	0	4711600	4699300	6479900	5597000	9222600	9403000	9627700
P62750	RPL23A	60S ribosomal protein L23a	0	1830100	0	0	0	0	0	0	0	0	0	0	0	0	0
P62753	RPS6	40S ribosomal protein S6	0	0	4710100	0	0	0	0	0	0	5183000	7144500	6808200	10703000	11939000	10420000
P62805	HIST1H4A	Histone H4	250320000	264910000	280850000	1088600000	1136100000	1051900000	1172700000	1154200000	1215200000	471650000	450370000	465330000	181850000	176390000	185430000
P62820	RAB1A	Ras-related protein Rab-1A	0	1761200	1577600	2819700	0	0	0	0	0	1814700	1876700	2463700	1322100	1082700	1218300
P62826	RAN	GTP-binding nuclear protein Ran	32252000	32054000	32571000	9550300	10180000	0	17061000	16152000	16926000	25987000	24381000	24381000	26691000	25535000	25988000
P62829	RPL23	60S ribosomal protein L23	2826100	3254400	2892100	0	0	0	2133100	0	2669200	2679400	2282300	2334300	3498900	3179800	3736100
P62834	RAP1A	Ras-related protein Rap-1A	3379300	3251900	3226300	0	0	0	0	0	0	2726800	2268200	2786100	3107000	2890800	2791600
P62841	RPS15	40S ribosomal protein S15	0	0	0	0	0	0	0	0	0	0	0	0	0	0	792970
P62847	RPS24	40S ribosomal protein S24	1850300	2326300	2441900	0	0	0	0	3655500	3302200	3196700	0	3585700	7766000	7886400	7599900
P62851	RPS25	40S ribosomal protein S25	4454400	4311900	4008200	0	0	5614500	0	0	0	0	0	0	7049100	6487200	6840000
P62854;Q5JNZ5	RPS26;RPS26P11	40S ribosomal protein S26;Putative 40S ribosomal protein S26-like 1	0	0	0	2031900	0	2448700	0	0	0	0	0	0	0	0	0
P62857	RPS28	40S ribosomal protein S28	6042700	0	0	0	0	0	0	0	0	6603900	6690200	6646300	0	0	0
P62873	GNB1	Guanine nucleotide-binding protein G(I)/G(S)/G(T) subunit beta-1	6672100	6347200	6455100	3702800	5881900	3755200	3721100	0	0	7703300	5949300	6251800	4972100	6435800	5942000
P62877	RBX1	E3 ubiquitin-protein ligase RBX1;E3 ubiquitin-protein ligase RBX1, N-terminally processed	1169400	0	0	0	0	0	0	0	0	0	0	0	0	0	0
P62879	GNB2	Guanine nucleotide-binding protein G(I)/G(S)/G(T) subunit beta-2	4213900	4347400	3634700	0	0	0	0	0	0	3831900	3340900	3732600	3917200	3634700	3719300
P62888	RPL30	60S ribosomal protein L30	4860000	4302800	5286100	0	2204400	0	0	3769600	4045300	5057400	4505200	4949400	8740800	7595800	7377000
P62899	RPL31	60S ribosomal protein L31	2219300	0	2359600	0	0	0	0	0	0	0	0	0	0	2861200	0
P62906	RPL10A	60S ribosomal protein L10a	0	0	0	0	0	0	0	0	0	0	0	0	3318100	3200000	4251100
P62910	RPL32	60S ribosomal protein L32	0	0	0	0	0	0	0	0	0	0	0	0	0	0	534700
P62913	RPL11	60S ribosomal protein L11	6819500	0	0	0	0	0	0	0	5059000	6464200	6688600	6699800	8339000	7886300	8125500
P62917	RPL8	60S ribosomal protein L8	0	0	0	0	0	0	0	0	0	0	0	0	0	0	1829600
P62937	PPIA	Peptidyl-prolyl cis-trans isomerase A;Peptidyl-prolyl cis-trans isomerase A, N-terminally processed	382360000	361630000	370960000	458050000	441930000	452540000	383040000	371630000	408150000	301550000	295510000	307080000	298790000	303930000	300410000
P62942	FKBP1A	Peptidyl-prolyl cis-trans isomerase FKBP1A	0	0	0	0	0	4678000	0	0	0	0	0	0	0	0	0
P62979;P62987;P0CG47;P0CG48	RPS27A;UBA52;UBB;UBC	Ubiquitin-40S ribosomal protein S27a;Ubiquitin;40S ribosomal protein S27a;Ubiquitin-60S ribosomal protein L40;Ubiquitin;60S ribosomal protein L40;Polyubiquitin-B;Ubiquitin;Polyubiquitin-C;Ubiquitin	7815200	8034200	6984700	504460000	517150000	502460000	0	0	0	9484400	9137400	9536900	11911000	12016000	10954000
P62993	GRB2	Growth factor receptor-bound protein 2	7771100	8451600	7212200	4970900	6403400	6104500	4535400	6212800	0	5217200	5069900	4910000	6125600	6049400	5878900
P62995	TRA2B	Transformer-2 protein homolog beta	10275000	10957000	11546000	8440700	8362600	9099100	0	9201800	11150000	6981600	6563900	7764100	17005000	18517000	17785000
P63000;P60763	RAC1;RAC3	Ras-related C3 botulinum toxin substrate 1;Ras-related C3 botulinum toxin substrate 3	0	0	0	0	0	0	0	0	0	2271200	0	2434500	0	0	0
P63010	AP2B1	AP-2 complex subunit beta	0	0	0	0	0	0	0	0	0	0	0	0	0	0	0
P63027	VAMP2	Vesicle-associated membrane protein 2	0	0	0	0	0	0	1301300	0	0	0	0	0	0	0	0
P63092;Q5JWF2	GNAS	Guanine nucleotide-binding protein G(s) subunit alpha isoforms short;Guanine nucleotide-binding protein G(s) subunit alpha isoforms XLas	0	0	0	0	0	0	0	0	0	0	723100	0	0	0	0
P63098	PPP3R1	Calcineurin subunit B type 1	863540	0	0	0	0	0	0	0	0	0	0	0	0	0	0
P63104	YWHAZ	14-3-3 protein zeta/delta	213160000	198680000	194220000	125410000	144130000	119520000	118580000	104390000	130570000	169340000	168000000	174970000	136760000	126960000	127480000
P63151	PPP2R2A	Serine/threonine-protein phosphatase 2A 55 kDa regulatory subunit B alpha isoform	0	0	0	0	0	0	0	0	0	0	0	0	0	809800	0
P63165	SUMO1	Small ubiquitin-related modifier 1	0	0	0	0	0	0	0	0	0	0	0	0	0	0	0
P63167	DYNLL1	Dynein light chain 1, cytoplasmic	2457300	2419200	0	0	0	0	0	0	0	0	0	1423600	0	1848500	0
P63173	RPL38	60S ribosomal protein L38	1669700	2075300	0	0	0	0	0	0	0	0	0	0	3202100	3293400	3025500
P63208	SKP1	S-phase kinase-associated protein 1	2325900	1869800	2265400	0	0	0	0	0	0	0	2338500	0	0	0	0
P63218	GNG5	Guanine nucleotide-binding protein G(I)/G(S)/G(O) subunit gamma-5	0	938470	0	0	0	0	0	0	0	0	0	0	0	0	0
P63220	RPS21	40S ribosomal protein S21	4842500	4731700	4374600	4186600	5333500	3838300	0	0	0	0	4421800	4689800	6522200	6603300	6350500
P63241;Q6IS14	EIF5A;EIF5AL1	Eukaryotic translation initiation factor 5A-1;Eukaryotic translation initiation factor 5A-1-like	8179500	7036100	7918700	4879400	5960200	5136600	0	16859000	0	10417000	10800000	12188000	10727000	11750000	12497000
P63244	GNB2L1	Guanine nucleotide-binding protein subunit beta-2-like 1;Guanine nucleotide-binding protein subunit beta-2-like 1, N-terminally processed	14151000	16921000	17368000	8265800	3587600	7944900	4458500	4769300	5476300	18864000	20403000	19929000	27773000	31319000	29527000
P63261	ACTG1	Actin, cytoplasmic 2;Actin, cytoplasmic 2, N-terminally processed	0	0	0	0	0	0	0	90496000	82431000	0	0	0	0	34561000	34124000
P63279	UBE2I	SUMO-conjugating enzyme UBC9	5612400	0	3275600	0	2796200	0	0	0	0	3332600	3484400	3459200	2636200	2904400	0
P63313	TMSB10	Thymosin beta-10	0	0	0	50689000	44269000	47695000	0	0	0	0	0	0	0	0	0
P67775;P62714	PPP2CA;PPP2CB	Serine/threonine-protein phosphatase 2A catalytic subunit alpha isoform;Serine/threonine-protein phosphatase 2A catalytic subunit beta isoform	4987000	5058600	5250400	3823700	3622800	4000100	4218700	7717900	0	4322200	3989300	3949900	3622800	3550800	3540300
P67809	YBX1	Nuclease-sensitive element-binding protein 1	0	0	0	0	0	0	0	0	0	0	0	0	0	911180	0
P67812	SEC11A	Signal peptidase complex catalytic subunit SEC11A	0	0	0	0	0	0	0	0	0	0	1730000	0	0	0	0
P67870	CSNK2B	Casein kinase II subunit beta	0	1046300	0	0	0	0	0	0	0	0	0	0	0	0	0
P67936	TPM4	Tropomyosin alpha-4 chain	11189000	11274000	11328000	7430200	3788200	8817400	0	0	0	14626000	15777000	18844000	6654800	6466500	6033700
P68133;P68032;P63267;P62736	ACTA1;ACTC1;ACTG2;ACTA2	Actin, alpha skeletal muscle;Actin, alpha cardiac muscle 1;Actin, gamma-enteric smooth muscle;Actin, aortic smooth muscle	403000000	447390000	394300000	126240000	124830000	124670000	214690000	228580000	0	302770000	311710000	300770000	166340000	170980000	177270000
P68036	UBE2L3	Ubiquitin-conjugating enzyme E2 L3	4899900	4826900	5494400	0	0	0	0	0	3893400	4105300	5327600	4081200	2685800	3504300	3562100
P68104;Q5VTE0	EEF1A1;EEF1A1P5	Elongation factor 1-alpha 1;Putative elongation factor 1-alpha-like 3	71397000	74614000	75994000	58158000	51463000	46022000	46816000	69632000	70115000	89986000	90810000	91925000	59685000	58372000	58668000
P68363	TUBA1B	Tubulin alpha-1B chain	0	0	0	0	0	0	0	0	0	0	0	0	0	0	0
P68366	TUBA4A	Tubulin alpha-4A chain	8271800	9415900	9347500	7071600	6163400	6854300	11761000	12536000	10806000	12810000	12109000	12161000	10312000	9027100	9603800
P68371	TUBB4B	Tubulin beta-4B chain	0	0	0	0	0	0	0	0	0	0	0	0	0	0	1660300
Q8NEV1;P68400	CSNK2A3;CSNK2A1	Casein kinase II subunit alpha 3;Casein kinase II subunit alpha	0	0	0	0	0	0	0	0	0	0	0	0	800470	0	0
P68402	PAFAH1B2	Platelet-activating factor acetylhydrolase IB subunit beta	0	0	0	0	0	0	0	0	0	0	0	0	0	0	740750
P68431;Q71DI3;Q16695	HIST1H3A;HIST2H3A;HIST3H3	Histone H3.1;Histone H3.2;Histone H3.1t	0	0	0	0	0	0	0	0	0	0	0	0	0	717510	0
P68871	HBB	Hemoglobin subunit beta;LVV-hemorphin-7;Spinorphin	4692500	4529500	4574600	73136000	65433000	70174000	10054000	11266000	10037000	20621000	18949000	17760000	3202800	3994700	5052200
Q15155;P69849;Q5JPE7	NOMO1;NOMO3;NOMO2	Nodal modulator 1;Nodal modulator 3;Nodal modulator 2	0	0	0	0	0	0	0	0	0	0	0	0	0	634640	0
P69905	HBA1	Hemoglobin subunit alpha	0	0	0	9837000	13411000	9815200	0	0	0	4598200	4784300	4790900	0	0	0
P78344	EIF4G2	Eukaryotic translation initiation factor 4 gamma 2	0	0	0	0	0	0	0	0	0	0	0	0	0	0	0
P78347	GTF2I	General transcription factor II-I	1551800	0	0	0	0	0	0	0	0	0	0	0	1593400	1692000	1515000
P78371	CCT2	T-complex protein 1 subunit beta	11072000	12484000	14891000	4780200	4009100	7542700	4330000	5887200	3136300	16726000	12537000	17641000	14763000	13463000	13674000
P78406	RAE1	mRNA export factor	0	0	502000	0	0	0	0	0	0	0	0	0	0	0	0
P78417	GSTO1	Glutathione S-transferase omega-1	3018500	3429100	3279500	0	0	0	0	0	0	0	0	0	1443700	1991600	0
P78527	PRKDC	DNA-dependent protein kinase catalytic subunit	768010	0	892360	0	1888500	0	0	0	0	2336800	2187200	3197200	5488300	5532900	1769200
P80188	LCN2	Neutrophil gelatinase-associated lipocalin	0	0	0	4598400	5918200	5457600	0	0	0	0	0	0	0	0	0
P80217	IFI35	Interferon-induced 35 kDa protein	491710	0	0	0	0	0	0	0	0	0	0	0	0	0	0
P80404	ABAT	4-aminobutyrate aminotransferase, mitochondrial	0	0	0	0	0	0	0	0	0	0	0	0	3498900	3192600	4036200
P80723	BASP1	Brain acid soluble protein 1	0	0	854060	0	0	0	0	0	0	0	0	0	0	0	0
P81605	DCD	Dermcidin;Survival-promoting peptide;DCD-1	0	0	2056400	0	0	0	0	0	0	0	0	0	0	0	0
P82909	MRPS36	28S ribosomal protein S36, mitochondrial	1079400	1497500	0	0	0	0	0	0	0	0	0	0	1486500	1634600	1568300
P82979	SARNP	SAP domain-containing ribonucleoprotein	8842000	7361600	7904100	3681200	0	0	0	0	0	4694100	4973100	4958600	6303100	5913000	6260200
P83111	LACTB	Serine beta-lactamase-like protein LACTB, mitochondrial	0	0	0	0	0	0	0	0	0	0	0	0	2320100	2238200	2005600
P83876	TXNL4A	Thioredoxin-like protein 4A	0	0	0	0	0	0	0	0	0	0	0	0	0	0	1090100
P83916	CBX1	Chromobox protein homolog 1	2811600	2915300	0	0	0	0	0	0	0	0	0	0	4136700	4130000	4061900
P84085	ARF5	ADP-ribosylation factor 5	0	0	0	0	0	0	0	0	0	789870	0	0	0	0	0
P84090	ERH	Enhancer of rudimentary homolog	27586000	25741000	24355000	7199500	14275000	15374000	21393000	0	0	14712000	14909000	14949000	32208000	32175000	31355000
P84095	RHOG	Rho-related GTP-binding protein RhoG	3468100	3641000	2795000	0	0	0	0	0	0	2586100	2825500	2175700	1709700	1385100	0
P84098	RPL19	60S ribosomal protein L19	0	0	0	0	0	0	0	0	0	0	0	0	0	0	851790
P84103	SRSF3	Serine/arginine-rich splicing factor 3	0	0	0	0	0	0	0	0	0	0	1536900	0	3174900	3076800	3244800
P98171	ARHGAP4	Rho GTPase-activating protein 4	1031400	0	0	0	0	0	0	0	0	0	0	0	0	0	0
P98175	RBM10	RNA-binding protein 10	0	0	0	0	0	0	0	0	0	0	0	0	345360	0	0
P98179	RBM3	RNA-binding protein 3	0	0	5149000	0	0	0	0	0	0	3145500	3470600	3152500	3328200	3654800	3574000
P99999	CYCS	Cytochrome c	10376000	10150000	5495100	20560000	20642000	19079000	0	0	0	6757100	6693800	6661200	10315000	10725000	12207000
Q00059	TFAM	Transcription factor A, mitochondrial	0	0	0	0	0	0	0	0	0	0	0	0	7716200	7646100	7102000
Q00169	PITPNA	Phosphatidylinositol transfer protein alpha isoform	993670	0	0	0	0	0	0	0	0	0	0	0	0	0	0
Q00325	SLC25A3	Phosphate carrier protein, mitochondrial	2830500	2590100	2753400	0	0	0	0	0	3100700	2367700	2768000	0	0	0	0
Q00403	GTF2B	Transcription initiation factor IIB	0	0	0	0	0	0	0	0	0	0	0	0	0	303060	0
Q00577	PURA	Transcriptional activator protein Pur-alpha	0	1478500	0	0	0	0	0	0	0	0	0	0	1689000	1325900	0
Q00610	CLTC	Clathrin heavy chain 1	11054000	11798000	14679000	6195100	5011000	8269600	0	5237500	4724200	14536000	12461000	12464000	31072000	33978000	30426000
Q00688	FKBP3	Peptidyl-prolyl cis-trans isomerase FKBP3	1400000	0	1369400	0	0	0	0	0	0	0	0	0	0	0	0
Q00765	REEP5	Receptor expression-enhancing protein 5	0	0	0	0	0	0	0	0	0	0	0	1212100	0	0	0
Q00796	SORD	Sorbitol dehydrogenase	0	0	0	0	0	0	0	0	0	0	0	0	496220	0	0
Q00839	HNRNPU	Heterogeneous nuclear ribonucleoprotein U	60236000	59378000	62906000	35402000	30718000	27450000	42685000	45875000	45482000	40472000	40963000	44496000	95224000	89566000	90151000
Q01082	SPTBN1	Spectrin beta chain, non-erythrocytic 1	4702900	4356800	6570500	1984600	2382000	0	0	0	0	7629600	6006200	5880000	21009000	22903000	24474000
Q01085	TIAL1	Nucleolysin TIAR	1446800	1899900	1827100	0	0	0	0	0	0	0	0	0	1785400	1679600	1316400
Q01105;P0DME0	SET;SETSIP	Protein SET;Protein SETSIP	39357000	38734000	39211000	12723000	14329000	12784000	17689000	18916000	17818000	25215000	18387000	25547000	29776000	31736000	28691000
Q01130	SRSF2	Serine/arginine-rich splicing factor 2	17154000	16071000	16282000	10120000	0	9868100	0	0	0	13367000	13002000	14864000	16664000	14672000	14721000
Q01459	CTBS	Di-N-acetylchitobiase	222320	0	0	0	0	0	0	0	0	0	0	0	0	0	0
Q01469	FABP5	Fatty acid-binding protein, epidermal	7912500	7728500	6990500	0	0	0	0	0	0	6899400	7457900	7166200	2622600	2274100	0
Q01518	CAP1	Adenylyl cyclase-associated protein 1	62443000	63825000	57712000	31201000	25857000	20365000	28864000	21158000	29309000	78287000	79668000	75599000	41322000	41342000	39076000
Q01658	DR1	Protein Dr1	0	0	1579500	0	0	0	0	0	0	1505500	0	2014500	1631800	0	0
Q01813	PFKP	ATP-dependent 6-phosphofructokinase, platelet type	0	0	0	0	0	0	0	0	0	1574400	0	0	1539100	1820100	1399900
Q01831	XPC	DNA repair protein complementing XP-C cells	0	0	0	0	0	0	0	0	0	0	0	0	0	0	345530
Q01844	EWSR1	RNA-binding protein EWS	5440700	4582100	4755500	0	0	0	0	0	0	3696400	0	0	3689500	4121500	4542500
Q02218	OGDH	2-oxoglutarate dehydrogenase, mitochondrial	7953900	8467100	8790000	8751000	7206500	7336000	0	2337600	3566400	6196000	6738800	5422200	23109000	29390000	23513000
Q02224	CENPE	Centromere-associated protein E	0	0	0	0	0	0	0	0	0	0	0	0	0	2508700	0
Q02252	ALDH6A1	Methylmalonate-semialdehyde dehydrogenase [acylating], mitochondrial	2153300	2886900	1866400	5376700	0	2712200	0	0	0	0	0	0	6189300	4482300	5102500
Q02413	DSG1	Desmoglein-1	995680	1145600	973840	0	0	0	0	0	0	0	0	0	0	0	0
Q02446	SP4	Transcription factor Sp4	0	0	0	0	0	0	0	0	0	0	0	0	0	0	437790
Q02548	PAX5	Paired box protein Pax-5	0	0	0	0	0	0	0	0	0	0	0	0	0	0	1600100
Q02556	IRF8	Interferon regulatory factor 8	0	0	0	0	0	0	0	0	0	0	0	0	0	483190	0
Q02750	MAP2K1	Dual specificity mitogen-activated protein kinase kinase 1	0	317480	0	0	0	0	0	0	0	0	0	0	0	0	0
Q02790	FKBP4	Peptidyl-prolyl cis-trans isomerase FKBP4;Peptidyl-prolyl cis-trans isomerase FKBP4, N-terminally processed	1226000	0	0	0	0	0	0	0	0	0	0	0	0	0	0
Q02818	NUCB1	Nucleobindin-1	1491000	1460500	1269900	2448900	2771000	0	2970400	0	0	2283200	1861300	2358300	2403300	2604600	2506400
Q02878	RPL6	60S ribosomal protein L6	0	0	0	0	3987900	0	0	0	0	1300100	2484900	1797000	3374500	3390500	3365100
Q02880	TOP2B	DNA topoisomerase 2-beta	0	0	0	1837800	0	0	0	0	0	0	0	0	0	0	0
Q02978	SLC25A11	Mitochondrial 2-oxoglutarate/malate carrier protein	1881100	2268500	2222600	0	0	0	2777800	2385400	0	2796800	2607800	2314200	2883500	3218000	2967500
Q03252	LMNB2	Lamin-B2	28370000	27540000	27904000	42933000	39252000	40121000	31355000	14371000	33381000	19926000	19349000	19791000	37586000	38110000	37079000
Q03518	TAP1	Antigen peptide transporter 1	2518300	2538200	2896000	0	0	0	0	0	0	0	2304600	1729600	1808000	1568500	1488100
Q03519	TAP2	Antigen peptide transporter 2	0	0	0	0	0	0	0	0	0	0	0	0	0	994130	0
Q04323	UBXN1	UBX domain-containing protein 1	0	0	0	0	0	0	0	0	0	0	0	0	0	185980	0
Q04637	EIF4G1	Eukaryotic translation initiation factor 4 gamma 1	0	592880	0	0	0	0	0	0	0	0	0	0	0	0	0
Q04760	GLO1	Lactoylglutathione lyase	0	0	0	0	0	0	0	0	0	0	0	0	2030400	2246000	0
Q04837	SSBP1	Single-stranded DNA-binding protein, mitochondrial	0	0	0	1466900	0	1894200	0	0	0	0	0	0	0	0	0
Q04917	YWHAH	14-3-3 protein eta	5929000	6181800	5830900	0	4770500	0	0	0	0	8202400	7390900	8130900	4342900	4442400	4469500
Q04941	PLP2	Proteolipid protein 2	0	0	0	0	0	0	0	0	0	0	0	0	0	0	860140
Q05048	CSTF1	Cleavage stimulation factor subunit 1	0	0	615120	0	0	0	0	0	0	0	0	0	0	0	0
Q05315	CLC	Galectin-10	0	0	0	0	0	0	0	0	0	0	0	0	0	0	339860
Q05519	SRSF11	Serine/arginine-rich splicing factor 11	0	0	0	0	0	0	0	0	0	0	0	0	0	1724700	0
Q06124	PTPN11	Tyrosine-protein phosphatase non-receptor type 11	0	0	375390	0	0	0	0	0	0	0	0	0	0	0	0
Q06187	BTK	Tyrosine-protein kinase BTK	0	0	0	0	0	0	0	0	0	0	0	0	0	434510	450680
Q06323	PSME1	Proteasome activator complex subunit 1	21535000	27355000	28315000	10712000	8067200	10856000	18522000	14934000	8426600	25842000	24303000	27804000	12541000	13727000	14189000
Q06546	GABPA	GA-binding protein alpha chain	0	0	0	0	0	0	0	0	0	0	0	0	1142300	0	0
Q06787	FMR1	Fragile X mental retardation protein 1	0	0	0	0	0	0	0	0	0	0	0	0	0	0	178000
Q06830	PRDX1	Peroxiredoxin-1	48942000	51486000	51486000	40364000	42491000	42676000	21652000	25239000	0	43509000	40159000	39484000	50815000	55610000	50757000
Q07020	RPL18	60S ribosomal protein L18	0	0	0	0	0	0	0	0	0	0	0	0	2928900	2904100	2704200
Q07021	C1QBP	Complement component 1 Q subcomponent-binding protein, mitochondrial	24791000	22977000	25116000	10248000	10917000	10536000	12925000	17895000	11788000	12190000	13231000	12697000	32953000	32723000	32325000
Q07065	CKAP4	Cytoskeleton-associated protein 4	8209200	9281900	9280600	19678000	18780000	19699000	6671700	11818000	9804600	8611900	8830400	8655600	20848000	18220000	20902000
Q07666	KHDRBS1	KH domain-containing, RNA-binding, signal transduction-associated protein 1	0	0	2114400	0	0	0	0	0	0	0	0	0	8608100	8455700	8876800
Q07812	BAX	Apoptosis regulator BAX	1981100	1942000	1900300	0	0	0	1940800	0	0	2410500	2658900	2567100	1615600	1551700	1404900
Q07955	SRSF1	Serine/arginine-rich splicing factor 1	29263000	25885000	27892000	21641000	20183000	18015000	8445100	10036000	19207000	17864000	19166000	21595000	33776000	36807000	37698000
Q07960	ARHGAP1	Rho GTPase-activating protein 1	0	0	0	0	0	0	0	0	0	1856300	1560700	1635800	1606800	1739400	0
Q08170	SRSF4	Serine/arginine-rich splicing factor 4	0	0	0	0	0	0	0	0	0	0	0	0	1421500	1982700	2392200
Q08211	DHX9	ATP-dependent RNA helicase A	18379000	19635000	21082000	16868000	18620000	16074000	11808000	21115000	5686300	17596000	17930000	17156000	43507000	42035000	43806000
Q08257	CRYZ	Quinone oxidoreductase	6640700	6038500	7383300	0	5682200	0	0	0	0	0	0	0	7094100	7034500	7125500
Q08554	DSC1	Desmocollin-1	0	0	353860	0	0	0	0	0	0	0	0	0	0	0	0
Q08722	CD47	Leukocyte surface antigen CD47	0	0	0	0	0	0	0	0	0	0	0	0	0	0	1609300
Q08945	SSRP1	FACT complex subunit SSRP1	2717800	2546200	2519300	0	0	0	0	0	0	2972100	3177000	2262500	3879300	3670900	3232600
Q08J23	NSUN2	tRNA (cytosine(34)-C(5))-methyltransferase	1050300	0	0	0	0	0	0	0	0	0	0	0	0	0	0
Q09028	RBBP4	Histone-binding protein RBBP4	8770400	9612700	9006800	5684100	6756400	6168900	0	0	0	5622400	5348300	5692800	9091100	8661200	9189600
Q09161	NCBP1	Nuclear cap-binding protein subunit 1	0	0	0	0	0	0	0	0	0	0	0	2268600	2892600	3317000	3117400
Q09666	AHNAK	Neuroblast differentiation-associated protein AHNAK	70786000	64239000	66973000	14102000	16040000	12535000	12250000	4537000	13953000	103300000	90902000	92708000	116110000	116040000	115510000
Q10567	AP1B1	AP-1 complex subunit beta-1	996640	736960	0	0	0	0	0	0	0	0	0	0	0	0	0
Q10570	CPSF1	Cleavage and polyadenylation specificity factor subunit 1	0	0	0	0	0	0	0	0	0	0	0	0	1726000	1809500	1796600
Q10713	PMPCA	Mitochondrial-processing peptidase subunit alpha	0	0	0	0	0	0	0	0	0	0	0	0	1947900	2344300	1801700
Q12765	SCRN1	Secernin-1	1825600	2328000	1985100	0	0	0	0	0	0	2037600	1966100	1684700	1640100	0	2127100
Q12769	NUP160	Nuclear pore complex protein Nup160	0	0	0	0	0	0	0	0	0	0	0	0	0	0	497640
Q12824	SMARCB1	SWI/SNF-related matrix-associated actin-dependent regulator of chromatin subfamily B member 1	0	0	0	0	0	0	0	0	0	0	0	0	0	484330	0
Q12846	STX4	Syntaxin-4	0	0	0	0	0	0	0	0	0	0	0	0	547550	0	0
Q12874	SF3A3	Splicing factor 3A subunit 3	4772800	5010600	4492300	0	0	0	0	0	0	3800100	3798800	3453100	5565800	6086400	5082300
Q12888	TP53BP1	Tumor suppressor p53-binding protein 1	0	0	0	0	0	0	0	0	0	0	0	0	1427400	1945000	1551500
Q12904	AIMP1	Aminoacyl tRNA synthase complex-interacting multifunctional protein 1;Endothelial monocyte-activating polypeptide 2	0	0	0	0	0	0	0	0	0	0	0	0	401530	0	0
Q12905	ILF2	Interleukin enhancer-binding factor 2	21516000	19619000	22616000	7691600	10821000	11165000	21013000	6319800	17887000	23766000	22675000	22534000	50381000	47106000	44051000
Q12906	ILF3	Interleukin enhancer-binding factor 3	16332000	16011000	19746000	10105000	10472000	9441800	8911100	10923000	12319000	12490000	12683000	12558000	23185000	25857000	24285000
Q12907	LMAN2	Vesicular integral-membrane protein VIP36	0	0	1775700	0	1959400	0	0	0	0	0	2372700	0	2431400	2040200	2436800
Q12912	LRMP	Lymphoid-restricted membrane protein;Processed lymphoid-restricted membrane protein	1496200	2312400	1849300	0	0	0	3179600	0	0	0	1867900	1584100	8924200	5484700	4566500
Q12913	PTPRJ	Receptor-type tyrosine-protein phosphatase eta	0	0	0	0	0	0	0	0	0	587790	0	0	0	0	0
Q12931	TRAP1	Heat shock protein 75 kDa, mitochondrial	0	0	0	0	0	0	0	0	0	0	0	0	2110100	1980800	2032400
Q12972	PPP1R8	Nuclear inhibitor of protein phosphatase 1;Activator of RNA decay	398970	0	0	0	0	0	0	0	0	0	0	0	0	0	0
Q12996	CSTF3	Cleavage stimulation factor subunit 3	0	0	0	0	0	0	0	0	0	0	0	0	0	0	329780
Q13011	ECH1	Delta(3,5)-Delta(2,4)-dienoyl-CoA isomerase, mitochondrial	15096000	22168000	19424000	31264000	32278000	31308000	25841000	32195000	24643000	17751000	20882000	15724000	45100000	43586000	49537000
Q13033	STRN3	Striatin-3	0	0	0	0	0	0	0	0	0	0	0	0	0	0	161770
Q13043	STK4	Serine/threonine-protein kinase 4;Serine/threonine-protein kinase 4 37kDa subunit;Serine/threonine-protein kinase 4 18kDa subunit	0	0	2058300	0	0	0	0	0	0	2110300	1831800	2031700	1590800	1759700	1761800
Q13045	FLII	Protein flightless-1 homolog	0	0	315950	0	0	0	0	0	0	0	0	0	0	0	0
Q13057	COASY	Bifunctional coenzyme A synthase;Phosphopantetheine adenylyltransferase;Dephospho-CoA kinase	0	0	0	0	0	0	0	0	0	0	0	0	0	0	189880
Q13084	MRPL28	39S ribosomal protein L28, mitochondrial	0	0	0	0	0	0	0	0	0	0	0	0	0	0	528310
Q13098	GPS1	COP9 signalosome complex subunit 1	0	0	0	0	0	0	0	0	0	0	0	386660	0	0	0
Q13123	IK	Protein Red	0	0	0	0	0	0	0	0	0	0	0	0	0	0	303500
Q13126	MTAP	S-methyl-5-thioadenosine phosphorylase	2420600	0	0	0	0	0	0	0	0	0	0	0	0	0	0
Q13148	TARDBP	TAR DNA-binding protein 43	3010100	2051600	3660200	0	2677700	0	0	0	0	2347800	2462300	2525800	6004400	4555100	5482000
Q13151	HNRNPA0	Heterogeneous nuclear ribonucleoprotein A0	8380600	9199500	8126700	7701500	10068000	10828000	0	12641000	13247000	7197800	6957800	6873600	12382000	13678000	11541000
Q13155	AIMP2	Aminoacyl tRNA synthase complex-interacting multifunctional protein 2	0	0	0	0	0	0	0	0	0	0	0	0	0	0	0
Q13177	PAK2	Serine/threonine-protein kinase PAK 2;PAK-2p27;PAK-2p34	2165100	2821300	2183000	0	0	0	0	0	0	2162100	1661500	2465700	1758200	1767600	1935000
Q13185	CBX3	Chromobox protein homolog 3	13758000	11990000	12473000	9228300	8923900	8113100	0	7284900	6445100	7095800	7136400	7298400	12889000	12289000	11965000
Q13200	PSMD2	26S proteasome non-ATPase regulatory subunit 2	0	1983900	1717700	0	0	0	0	0	0	1794500	0	0	1755900	1952900	1626400
Q13201	MMRN1	Multimerin-1;Platelet glycoprotein Ia*;155 kDa platelet multimerin	2787500	1473500	2563800	0	0	0	0	0	0	10205000	10808000	8330600	0	0	0
Q13242	SRSF9	Serine/arginine-rich splicing factor 9	3115100	3010000	2905100	3554600	0	0	0	0	0	3035000	3621800	3525700	3501600	3257600	3416100
Q13243	SRSF5	Serine/arginine-rich splicing factor 5	0	1919100	2176500	0	0	0	0	0	0	0	0	0	2633800	2759800	3205800
Q13247	SRSF6	Serine/arginine-rich splicing factor 6	3378100	3293800	3357900	0	0	0	0	0	0	0	0	2260900	3131200	3038700	3004600
Q13263	TRIM28	Transcription intermediary factor 1-beta	22887000	24607000	22944000	17894000	17333000	5505800	7777200	5949100	13334000	12834000	12391000	14371000	23490000	20958000	23191000
Q13283	G3BP1	Ras GTPase-activating protein-binding protein 1	1480900	0	1486300	0	0	0	0	0	0	1595200	0	1370800	1805900	1530300	0
Q13287	NMI	N-myc-interactor	0	0	0	0	0	0	0	0	0	0	0	503250	0	0	0
Q13303	KCNAB2	Voltage-gated potassium channel subunit beta-2	0	0	298450	0	0	0	0	0	0	0	0	0	0	0	0
Q13347	EIF3I	Eukaryotic translation initiation factor 3 subunit I	1279800	1139100	944270	0	0	0	0	0	0	0	1302800	1049600	0	1029000	0
Q13363	CTBP1	C-terminal-binding protein 1	0	0	0	0	0	0	0	0	0	0	0	0	849800	0	0
Q13404	UBE2V1	Ubiquitin-conjugating enzyme E2 variant 1	3188100	2487700	2917200	2427100	0	2944600	0	0	0	0	0	0	0	0	0
Q13405	MRPL49	39S ribosomal protein L49, mitochondrial	0	0	0	0	0	0	0	0	0	0	0	0	0	0	716600
Q13409	DYNC1I2	Cytoplasmic dynein 1 intermediate chain 2	0	0	0	0	0	0	0	0	0	0	0	0	0	0	383020
Q13418	ILK	Integrin-linked protein kinase	3005400	3452400	3115100	3986900	3730600	3456000	0	0	0	5941300	5759100	4391400	0	0	0
Q13422	IKZF1	DNA-binding protein Ikaros	0	0	0	0	0	0	0	0	0	0	0	0	2006400	1446800	1796200
Q13423	NNT	NAD(P) transhydrogenase, mitochondrial	6856000	6507900	7783400	1632100	5086200	1738300	2686500	0	0	9200200	8945300	8261500	14205000	13376000	11668000
Q13427	PPIG	Peptidyl-prolyl cis-trans isomerase G	0	0	0	0	0	0	0	0	0	0	0	0	0	1208700	0
Q13428	TCOF1	Treacle protein	0	0	0	0	0	0	0	0	0	0	0	0	2291300	2138700	2162500
Q13435	SF3B2	Splicing factor 3B subunit 2	4647800	3073500	3121700	0	3622600	3907200	0	0	3996400	0	2532700	2413100	4159900	3375000	3578100
Q13442	PDAP1	28 kDa heat- and acid-stable phosphoprotein	0	0	0	0	0	0	0	0	0	0	1032100	0	0	0	0
Q13451	FKBP5	Peptidyl-prolyl cis-trans isomerase FKBP5;Peptidyl-prolyl cis-trans isomerase FKBP5, N-terminally processed	0	0	0	0	0	0	0	0	0	1953800	0	1524200	0	0	0
Q13505	MTX1	Metaxin-1	0	0	0	0	0	0	0	0	0	0	0	0	0	0	582110
Q13510	ASAH1	Acid ceramidase;Acid ceramidase subunit alpha;Acid ceramidase subunit beta	0	0	0	0	0	0	0	0	0	0	2288000	0	0	2342000	0
Q13523	PRPF4B	Serine/threonine-protein kinase PRP4 homolog	0	0	0	0	0	0	0	0	0	0	0	0	0	968080	0
Q13547	HDAC1	Histone deacetylase 1	2567000	2192700	0	0	0	2967200	0	0	0	0	0	0	4038700	3741300	3624900
Q13557	CAMK2D	Calcium/calmodulin-dependent protein kinase type II subunit delta	0	0	0	0	0	0	0	0	0	0	0	0	0	897860	0
Q13561	DCTN2	Dynactin subunit 2	2066700	2527800	2327400	2484700	0	1839700	0	0	0	2597000	2508600	2661400	1778000	2172800	2036600
Q13564	NAE1	NEDD8-activating enzyme E1 regulatory subunit	0	0	0	0	0	0	0	0	0	0	0	0	0	557690	0
Q13573	SNW1	SNW domain-containing protein 1	0	0	0	0	0	0	0	0	0	0	0	0	1533700	0	0
Q13576	IQGAP2	Ras GTPase-activating-like protein IQGAP2	0	0	0	0	0	0	0	0	0	0	0	0	0	0	2745500
Q13586	STIM1	Stromal interaction molecule 1	0	0	0	0	0	0	0	0	0	0	743630	0	0	0	0
Q13595	TRA2A	Transformer-2 protein homolog alpha	1255700	0	0	0	0	0	0	0	0	0	0	0	0	0	0
Q13596	SNX1	Sorting nexin-1	0	0	0	0	0	0	0	0	0	0	0	668920	0	0	0
Q13618	CUL3	Cullin-3	0	0	926220	0	0	0	0	0	0	0	0	0	0	0	0
Q13620	CUL4B	Cullin-4B	0	0	0	0	0	0	0	0	0	0	0	0	0	0	0
Q13630	TSTA3	GDP-L-fucose synthase	1465700	1315400	1516800	0	0	0	0	0	0	0	0	0	0	0	0
Q13636	RAB31	Ras-related protein Rab-31	0	0	0	0	0	0	0	0	0	0	0	0	172720	0	0
Q13637	RAB32	Ras-related protein Rab-32	0	0	0	0	0	0	0	0	0	0	518480	0	0	0	0
Q13642	FHL1	Four and a half LIM domains protein 1	0	1582100	0	0	0	0	0	0	0	1693000	2164800	1873800	0	1001600	0
Q13724	MOGS	Mannosyl-oligosaccharide glucosidase	0	0	0	0	0	0	0	0	0	0	0	0	1898700	2179400	2065700
Q13769	THOC5	THO complex subunit 5 homolog	0	0	0	0	0	0	0	0	0	0	0	0	307190	0	0
Q13813	SPTAN1	Spectrin alpha chain, non-erythrocytic 1	10032000	10663000	13843000	5611200	6250100	3597200	0	0	0	9778000	7167000	10029000	34871000	42805000	35180000
Q13838	DDX39B	Spliceosome RNA helicase DDX39B	3827800	4691700	4888500	3898400	5319300	0	6973400	0	0	3471200	3999000	4184400	7247300	7523300	6095800
Q13868	EXOSC2	Exosome complex component RRP4	0	0	0	0	0	0	0	0	0	0	0	0	1040300	1049700	926870
Q13951	CBFB	Core-binding factor subunit beta	1448000	1317900	1122200	0	0	0	0	0	0	0	1019000	0	0	0	0
Q13952	NFYC	Nuclear transcription factor Y subunit gamma	0	0	0	0	0	0	0	0	0	0	0	0	927420	982900	889600
Q14005	IL16	Pro-interleukin-16;Interleukin-16	7150500	10399000	9260800	3046400	2585900	4328800	0	0	0	7173400	7221000	7167900	6357000	7113000	5688300
Q14011	CIRBP	Cold-inducible RNA-binding protein	3170400	3401800	3238100	0	0	0	0	0	0	4246100	3765500	3810300	8743200	10405000	9403500
Q14019	COTL1	Coactosin-like protein	33406000	24729000	29399000	10707000	9997500	13229000	13440000	16604000	15536000	26432000	25584000	26870000	14604000	15330000	16854000
Q14061	COX17	Cytochrome c oxidase copper chaperone	0	0	0	0	0	0	0	0	0	0	0	0	0	875460	0
Q14103	HNRNPD	Heterogeneous nuclear ribonucleoprotein D0	58667000	68776000	64516000	38634000	37952000	29246000	45404000	46843000	38967000	44385000	47112000	39910000	75109000	67295000	73846000
Q14141	2018-09-06	Septin-6	7775700	7164900	7228900	5430300	4708500	5592000	0	0	0	5422600	6814000	6291300	8615100	8101000	8919500
Q14149	MORC3	MORC family CW-type zinc finger protein 3	0	0	0	0	0	0	0	0	0	0	0	0	0	0	0
Q14151	SAFB2	Scaffold attachment factor B2	0	0	686620	0	0	0	0	0	0	0	0	0	0	0	0
Q14152	EIF3A	Eukaryotic translation initiation factor 3 subunit A	0	896290	814130	0	0	0	0	0	0	0	0	0	0	0	0
Q14155	ARHGEF7	Rho guanine nucleotide exchange factor 7	0	0	227280	0	0	0	0	0	0	0	0	0	0	0	0
Q14157	UBAP2L	Ubiquitin-associated protein 2-like	0	0	0	0	0	0	0	0	0	0	0	0	0	0	164760
Q14161	GIT2	ARF GTPase-activating protein GIT2	0	0	853520	0	0	0	0	0	0	0	0	0	0	0	0
Q14165	MLEC	Malectin	3736100	4395200	3867100	4973800	4751700	4923500	0	0	5681100	3500600	3446200	2963800	3033400	2788700	3606700
Q14203	DCTN1	Dynactin subunit 1	0	0	0	0	0	0	0	0	0	0	0	0	187840	0	0
Q14204	DYNC1H1	Cytoplasmic dynein 1 heavy chain 1	0	0	0	0	0	0	0	0	0	0	0	0	509940	670690	0
Q14232	EIF2B1	Translation initiation factor eIF-2B subunit alpha	0	0	0	0	0	0	0	0	0	0	0	884520	0	0	0
Q14240	EIF4A2	Eukaryotic initiation factor 4A-II;Eukaryotic initiation factor 4A-II, N-terminally processed	0	0	0	0	0	0	0	0	0	0	0	0	1739100	1809700	1623200
Q14254	FLOT2	Flotillin-2	0	0	0	0	0	0	0	0	0	0	0	0	3386600	3359700	3602400
Q14257	RCN2	Reticulocalbin-2	0	0	0	0	0	0	0	0	0	0	0	0	0	977230	0
Q14258	TRIM25	E3 ubiquitin/ISG15 ligase TRIM25	0	0	0	0	0	0	0	0	0	0	0	0	0	0	0
Q14318	FKBP8	Peptidyl-prolyl cis-trans isomerase FKBP8	0	0	0	0	0	0	0	0	0	0	0	0	1368500	1436500	1607600
Q14444	CAPRIN1	Caprin-1	0	1005400	0	0	0	0	0	0	0	0	0	0	0	0	0
Q14498	RBM39	RNA-binding protein 39	4031300	3880500	3998000	4222700	3574700	3484700	0	0	0	3604100	3312400	2828000	4764800	5318200	4771200
Q14643	ITPR1	Inositol 1,4,5-trisphosphate receptor type 1	0	0	0	0	0	0	0	0	0	0	0	0	0	0	489010
Q14677	CLINT1	Clathrin interactor 1	0	0	0	0	0	0	0	0	0	0	0	0	0	0	317280
Q14683	SMC1A	Structural maintenance of chromosomes protein 1A	3998200	3046500	2791900	0	0	0	0	0	0	0	2868800	2925700	10830000	10662000	8861000
Q14696	MESDC2	LDLR chaperone MESD	0	0	0	0	0	0	0	0	0	0	0	0	0	0	401750
Q14697	GANAB	Neutral alpha-glucosidase AB	39605000	39470000	38205000	22135000	22883000	24990000	31437000	33845000	36883000	29406000	29118000	30878000	48560000	48663000	45250000
Q14739	LBR	Lamin-B receptor	0	0	0	0	0	0	0	0	0	1123400	0	0	0	0	944530
Q14761	PTPRCAP	Protein tyrosine phosphatase receptor type C-associated protein	0	0	2974000	2416400	1944700	0	0	0	0	1990800	0	0	2129400	2227600	0
Q14764	MVP	Major vault protein	0	0	0	0	0	0	0	0	0	0	0	0	3370800	3547700	3597500
Q14766	LTBP1	Latent-transforming growth factor beta-binding protein 1	0	0	0	0	0	0	0	0	0	0	0	0	0	0	0
Q14790	CASP8	Caspase-8;Caspase-8 subunit p18;Caspase-8 subunit p10	0	0	0	0	0	0	0	0	0	0	0	0	0	0	0
Q14839	CHD4	Chromodomain-helicase-DNA-binding protein 4	0	0	0	0	0	0	0	0	0	0	0	0	2282600	2500100	1913700
Q14847	LASP1	LIM and SH3 domain protein 1	0	13997000	12343000	7810900	8093100	7919700	0	9990200	8717000	9514300	10561000	9972500	7069400	7235100	6760300
Q14919	DRAP1	Dr1-associated corepressor	0	0	0	0	0	0	0	0	0	0	962620	0	1043800	963450	0
Q14966	ZNF638	Zinc finger protein 638	0	0	0	0	0	0	0	0	0	0	0	0	0	0	0
Q14974	KPNB1	Importin subunit beta-1	11843000	12689000	13087000	3126100	5432500	7823600	6332900	6828000	2175200	12611000	13722000	13031000	22809000	22543000	23048000
Q14978	NOLC1	Nucleolar and coiled-body phosphoprotein 1	0	0	0	0	0	0	0	0	0	0	0	0	1065100	1200300	1250400
Q14980	NUMA1	Nuclear mitotic apparatus protein 1	0	0	4479000	8830600	5819300	12490000	1887100	0	0	2690700	0	0	23569000	29676000	21778000
Q15005	SPCS2	Signal peptidase complex subunit 2	0	1594000	0	0	0	0	0	0	0	0	0	0	0	0	0
Q15006	EMC2	ER membrane protein complex subunit 2	0	0	0	0	0	0	0	0	0	0	0	0	0	0	215780
Q15007	WTAP	Pre-mRNA-splicing regulator WTAP	0	0	0	0	0	0	0	0	0	0	0	0	0	0	818700
Q15019	2018-09-02	Septin-2	7145200	8009000	7104300	7329200	7330300	6854000	0	0	0	8613100	8484500	8685000	7769500	7688200	7797700
Q15020	SART3	Squamous cell carcinoma antigen recognized by T-cells 3	3833700	3644700	3657100	0	0	0	0	0	0	3295000	2708400	0	4257900	4153300	3396900
Q15024	EXOSC7	Exosome complex component RRP42	0	0	0	0	0	0	0	0	0	0	0	0	0	728500	0
Q15029	EFTUD2	116 kDa U5 small nuclear ribonucleoprotein component	7795900	6777900	9808200	3282000	3149500	1209100	0	2157600	1623200	3570400	4182800	4072000	31788000	32336000	30806000
Q15046	KARS	Lysine--tRNA ligase	2648500	0	2162500	0	0	0	0	0	0	2658400	2429200	2955600	0	2213900	2090200
Q15050	RRS1	Ribosome biogenesis regulatory protein homolog	0	0	0	0	0	0	0	0	0	0	0	0	0	159300	0
Q15056	EIF4H	Eukaryotic translation initiation factor 4H	2001400	2150100	2043000	0	0	0	0	0	0	0	0	0	0	0	0
Q15084	PDIA6	Protein disulfide-isomerase A6	11183000	12827000	10427000	15851000	15896000	15743000	14376000	13899000	16723000	20080000	18156000	19104000	15475000	17798000	18307000
Q15121	PEA15	Astrocytic phosphoprotein PEA-15	0	0	0	0	0	0	0	0	0	0	453860	0	0	0	0
Q15149	PLEC	Plectin	2968500	1001800	2266900	5243000	2410100	2821100	0	0	0	901950	2389300	2706100	43039000	45472000	45581000
Q15181	PPA1	Inorganic pyrophosphatase	2814700	3606100	0	0	0	0	0	0	0	2521900	3457600	2853100	1714900	1787800	0
Q15185	PTGES3	Prostaglandin E synthase 3	0	8355900	9598500	0	0	0	0	0	0	0	7150000	0	6849900	7536400	5592100
Q15233	NONO	Non-POU domain-containing octamer-binding protein	6936100	7056800	6877800	9312300	5732300	7691300	9496600	6677000	9157800	6228300	5464500	4287600	16758000	17821000	19018000
Q15257	PPP2R4	Serine/threonine-protein phosphatase 2A activator	1530200	1725400	1972300	0	0	0	0	0	0	0	0	0	0	0	0
Q15286	RAB35	Ras-related protein Rab-35	0	0	0	0	0	0	0	0	0	0	0	0	0	0	562290
Q15287	RNPS1	RNA-binding protein with serine-rich domain 1	0	0	0	1431900	0	0	0	0	0	1066500	0	1592000	0	0	1329200
Q15363	TMED2	Transmembrane emp24 domain-containing protein 2	0	0	0	0	0	0	0	0	0	2055800	1991000	2204600	2045400	2156300	2028500
Q15365	PCBP1	Poly(rC)-binding protein 1	14865000	17626000	16974000	14135000	17100000	18863000	20426000	20687000	21557000	18925000	19432000	20294000	19026000	17548000	21205000
Q15366	PCBP2	Poly(rC)-binding protein 2	0	0	0	2859000	0	3468800	0	0	0	0	3218500	3007500	3388000	3293500	3452600
Q15369	TCEB1	Transcription elongation factor B polypeptide 1	1772200	0	0	0	0	0	0	0	0	0	0	0	0	0	1067300
Q15370	TCEB2	Transcription elongation factor B polypeptide 2	0	0	0	0	0	0	0	0	0	0	0	0	0	0	0
Q15388	TOMM20	Mitochondrial import receptor subunit TOM20 homolog	0	0	0	0	0	0	0	0	0	0	0	0	0	0	1563900
Q15393	SF3B3	Splicing factor 3B subunit 3	14758000	15975000	15348000	9965000	11647000	11423000	7563400	18528000	16381000	11059000	9885500	10742000	23776000	24803000	25447000
Q15404	RSU1	Ras suppressor protein 1	0	0	0	0	0	0	0	0	0	3030100	2829600	2159800	0	0	0
Q15424	SAFB	Scaffold attachment factor B1	0	0	0	0	0	0	0	0	0	0	0	0	2674100	2881800	2533300
Q15427	SF3B4	Splicing factor 3B subunit 4	2095300	2131100	2492900	0	0	0	0	0	0	0	0	0	3593500	4110200	4229700
Q15428	SF3A2	Splicing factor 3A subunit 2	0	0	0	0	0	0	0	0	0	0	0	0	1174000	1342900	0
Q15435	PPP1R7	Protein phosphatase 1 regulatory subunit 7	1338200	0	0	0	0	0	0	0	0	1711600	1773600	1689900	1350000	1080700	1228300
Q15436;Q15437	SEC23A;SEC23B	Protein transport protein Sec23A;Protein transport protein Sec23B	0	0	0	0	0	0	0	0	0	0	0	0	0	567840	0
Q15459	SF3A1	Splicing factor 3A subunit 1	5245500	3833900	3298400	0	0	0	0	0	0	0	1640200	0	7662500	8447200	6792800
Q15526	SURF1	Surfeit locus protein 1	0	0	0	0	0	0	0	0	0	0	0	0	0	0	404970
Q15554	TERF2	Telomeric repeat-binding factor 2	0	0	0	0	0	0	0	0	0	0	0	0	0	405930	0
Q15631	TSN	Translin	0	0	2608800	0	0	0	0	0	0	0	0	0	2672600	3044700	2441300
Q15637	SF1	Splicing factor 1	4522600	3459600	4554300	0	0	0	0	0	0	0	3989400	4427300	4194200	4284500	4434600
Q15691	MAPRE1	Microtubule-associated protein RP/EB family member 1	5274000	6152800	4485100	0	3848600	0	0	0	0	4239600	4355100	4230900	2927500	2820900	2690300
Q15717	ELAVL1	ELAV-like protein 1	7005900	9133100	8432000	6128900	6737300	6637400	0	6847500	0	7694800	6322500	7347900	13258000	12535000	12878000
Q15762	CD226	CD226 antigen	0	0	0	0	0	0	0	0	0	0	0	1844500	0	0	0
Q15819	UBE2V2	Ubiquitin-conjugating enzyme E2 variant 2	0	0	0	0	0	0	0	0	0	0	696070	0	0	0	0
Q15833	STXBP2	Syntaxin-binding protein 2	0	0	0	0	0	0	0	0	0	599900	0	0	0	0	0
Q15836	VAMP3	Vesicle-associated membrane protein 3	0	0	0	0	0	0	0	0	0	0	0	0	0	424550	0
Q15843	NEDD8	NEDD8	0	0	0	0	0	0	0	0	0	0	0	0	0	486510	0
Q15907;P62491	RAB11B;RAB11A	Ras-related protein Rab-11B;Ras-related protein Rab-11A	14843000	15282000	15495000	17894000	16421000	17434000	11421000	12532000	15983000	14990000	13880000	15361000	10788000	9860500	9560600
Q15942	ZYX	Zyxin	3065200	0	3102600	0	0	0	0	0	0	3356000	3431400	3789700	0	0	0
Q16134	ETFDH	Electron transfer flavoprotein-ubiquinone oxidoreductase, mitochondrial	0	0	0	0	0	0	0	0	0	0	0	0	0	0	0
Q16181	2018-09-07	Septin-7	5890900	5800500	6320700	0	5641800	6356800	4747300	0	0	6210600	6784600	6203900	4972800	5499100	4133400
Q16186	ADRM1	Proteasomal ubiquitin receptor ADRM1	0	0	0	0	0	0	0	0	0	0	0	0	0	0	334220
Q16401	PSMD5	26S proteasome non-ATPase regulatory subunit 5	0	0	0	0	0	0	0	0	0	519020	0	0	0	0	0
Q16531	DDB1	DNA damage-binding protein 1	0	0	0	0	0	0	0	0	0	0	0	0	3246400	3385800	3671600
Q16543	CDC37	Hsp90 co-chaperone Cdc37;Hsp90 co-chaperone Cdc37, N-terminally processed	3971400	4241000	3934600	2198400	0	0	0	0	0	3529600	3454900	3552900	3615100	3290900	3999600
Q16555	DPYSL2	Dihydropyrimidinase-related protein 2	3286600	4165500	3335200	0	0	0	0	0	0	6965900	5517400	7079400	2069300	1863700	2029100
Q16563	SYPL1	Synaptophysin-like protein 1	0	0	0	0	0	3892100	0	0	0	0	0	0	0	0	0
Q16576	RBBP7	Histone-binding protein RBBP7	3072400	3169400	3054800	0	0	0	0	0	0	0	0	2696100	2759600	2889500	2688100
Q16629	SRSF7	Serine/arginine-rich splicing factor 7	8615700	7894500	7832500	7561100	7907400	8419700	0	0	0	6236900	5706300	6714400	0	12480000	11841000
Q16630	CPSF6	Cleavage and polyadenylation specificity factor subunit 6	0	0	0	0	0	0	0	0	0	3698800	0	2844800	6219300	6276400	6811300
Q16650	TBR1	T-box brain protein 1	0	0	0	0	0	0	0	0	0	0	0	0	0	0	0
Q16666	IFI16	Gamma-interferon-inducible protein 16	5933400	5435800	4970100	0	2737000	0	1663400	0	0	5896300	0	6444800	11021000	10259000	10612000
Q16698	DECR1	2,4-dienoyl-CoA reductase, mitochondrial	20373000	17972000	20659000	19344000	17790000	19291000	24867000	21252000	22606000	14251000	14748000	15876000	37099000	31939000	33924000
Q16706	MAN2A1	Alpha-mannosidase 2	0	0	0	0	0	0	0	0	0	0	0	0	0	0	0
Q16718	NDUFA5	NADH dehydrogenase [ubiquinone] 1 alpha subcomplex subunit 5	2594500	3256100	3380100	0	0	0	0	0	0	0	0	0	4607100	4088300	4494800
Q16740	CLPP	ATP-dependent Clp protease proteolytic subunit, mitochondrial	1823600	0	2404700	0	0	0	0	0	0	0	1520800	0	0	1897600	0
Q16762	TST	Thiosulfate sulfurtransferase	0	0	0	0	0	0	0	0	0	0	0	399230	0	0	0
Q16777;Q6FI13	HIST2H2AC;HIST2H2AA3	Histone H2A type 2-C;Histone H2A type 2-A	0	0	0	0	0	0	0	0	0	0	0	0	10545000	0	0
Q16795	NDUFA9	NADH dehydrogenase [ubiquinone] 1 alpha subcomplex subunit 9, mitochondrial	0	0	0	0	0	0	0	0	0	0	1404700	1167700	1386300	1603200	1651200
Q16822	PCK2	Phosphoenolpyruvate carboxykinase [GTP], mitochondrial	7184900	6173700	5494100	14420000	10182000	17058000	1864800	4729500	0	5736000	4537700	4754000	10525000	8603900	10298000
Q16836	HADH	Hydroxyacyl-coenzyme A dehydrogenase, mitochondrial	10718000	8479700	3837300	8013000	12466000	12786000	0	6523200	0	7169900	5345800	9322900	21681000	16131000	16197000
Q16851	UGP2	UTP--glucose-1-phosphate uridylyltransferase	3311100	3138200	3434000	0	0	0	0	0	0	2675900	2952100	3098600	2229700	2392400	2744000
Q16864	ATP6V1F	V-type proton ATPase subunit F	0	0	0	0	0	0	0	0	0	0	0	0	0	271600	0
Q16891	IMMT	MICOS complex subunit MIC60	6263000	5648300	5148400	7169800	6163900	6688800	0	4459600	0	3511900	4185200	2742100	9097100	8648000	7101600
Q17RC7	EXOC3L4	Exocyst complex component 3-like protein 4	0	0	0	0	0	0	0	0	0	0	0	0	0	0	0
Q1KMD3	HNRNPUL2	Heterogeneous nuclear ribonucleoprotein U-like protein 2	18791000	18134000	17230000	9714700	10902000	8671900	7839000	13603000	13227000	15045000	14156000	15961000	32273000	35532000	34998000
Q29865	HLA-C	HLA class I histocompatibility antigen, Cw-18 alpha chain	0	0	0	0	0	0	0	0	0	0	0	0	0	0	0
Q29RF7	PDS5A	Sister chromatid cohesion protein PDS5 homolog A	0	0	0	0	0	0	0	0	0	0	0	0	0	0	118230
Q2KHR2	RFX7	DNA-binding protein RFX7	0	0	0	0	0	0	0	0	0	946070	0	0	0	0	0
Q2TAA2	IAH1	Isoamyl acetate-hydrolyzing esterase 1 homolog	0	0	0	0	0	0	0	0	0	0	0	0	0	429890	0
Q2TAL8	QRICH1	Glutamine-rich protein 1	0	0	0	0	0	0	0	0	0	0	0	0	0	0	257820
Q2TAY7	SMU1	WD40 repeat-containing protein SMU1;WD40 repeat-containing protein SMU1, N-terminally processed	3289600	3711100	3737400	0	0	0	0	0	0	2902700	3747500	3539000	4773100	5514000	4436000
Q30134	HLA-DRB1	HLA class II histocompatibility antigen, DRB1-8 beta chain	0	0	0	0	0	0	0	0	0	0	0	0	831600	0	0
Q31612	HLA-B	HLA class I histocompatibility antigen, B-73 alpha chain	0	0	0	0	0	0	0	0	0	0	0	0	0	0	0
Q32MZ4	LRRFIP1	Leucine-rich repeat flightless-interacting protein 1	0	0	0	0	0	0	0	0	0	764280	741820	0	0	0	0
Q32P44	EML3	Echinoderm microtubule-associated protein-like 3	0	0	0	0	0	0	0	0	0	378260	0	0	0	0	0
Q3LXA3	DAK	Bifunctional ATP-dependent dihydroxyacetone kinase/FAD-AMP lyase (cyclizing);ATP-dependent dihydroxyacetone kinase;FAD-AMP lyase (cyclizing)	0	0	0	0	0	0	0	0	0	0	0	0	0	0	1009200
Q3ZCM7	TUBB8	Tubulin beta-8 chain	0	0	6894700	0	0	0	0	0	0	7898500	0	0	0	0	0
Q3ZCQ8	TIMM50	Mitochondrial import inner membrane translocase subunit TIM50	0	0	0	0	0	0	0	0	0	0	0	0	0	0	579670
Q49A26	GLYR1	Putative oxidoreductase GLYR1	0	0	0	0	0	0	0	0	0	0	0	0	1205200	1410300	0
Q4G0N4	NADK2	NAD kinase 2, mitochondrial	0	0	0	0	0	0	0	0	0	0	0	0	0	0	746670
Q4G176	ACSF3	Acyl-CoA synthetase family member 3, mitochondrial	0	0	0	0	0	0	0	0	0	0	0	0	0	1494700	1507400
Q4VC31	CCDC58	Coiled-coil domain-containing protein 58	0	0	0	3353600	4241500	3711700	0	0	0	0	0	0	0	2293700	0
Q52LJ0	FAM98B	Protein FAM98B	2697800	2323200	2739100	0	0	0	0	0	0	0	0	1733800	3759900	3456900	2764900
Q53EL6	PDCD4	Programmed cell death protein 4	10403000	10433000	10351000	7891200	8589600	8090500	0	5106500	6543400	9037900	8633300	8872900	7918100	8280100	7763900
Q53GQ0	HSD17B12	Very-long-chain 3-oxoacyl-CoA reductase	0	0	0	0	0	0	0	0	0	0	0	0	834100	806680	838610
Q53GS9	USP39	U4/U6.U5 tri-snRNP-associated protein 2	0	0	0	0	0	0	0	0	0	0	0	0	2113600	2115800	2073400
Q53H12	AGK	Acylglycerol kinase, mitochondrial	0	0	1095300	0	0	0	0	0	0	0	0	0	1021200	1241200	0
Q53QV2	LBH	Protein LBH	0	0	0	0	0	0	0	0	0	0	0	748980	0	0	0
Q562R1	ACTBL2	Beta-actin-like protein 2	0	0	0	0	0	0	0	0	0	0	0	0	0	389190000	0
Q58FF6	HSP90AB4P	Putative heat shock protein HSP 90-beta 4	0	0	0	0	0	0	0	0	0	0	0	0	0	0	590940
Q5JRX3	PITRM1	Presequence protease, mitochondrial	3012800	3432700	2223100	0	0	0	0	0	0	0	0	0	0	0	0
Q5JTJ3	COA6	Cytochrome c oxidase assembly factor 6 homolog	0	0	0	0	0	0	0	0	0	0	0	0	0	0	409510
Q5JTV8	TOR1AIP1	Torsin-1A-interacting protein 1	4055200	5030300	3840200	6895800	5236400	5416900	0	0	0	3187700	0	2986100	2825900	2281800	3398500
Q5JTZ9	AARS2	Alanine--tRNA ligase, mitochondrial	0	0	0	0	0	0	0	0	0	0	0	0	0	0	0
Q5SQ64	LY6G6F	Lymphocyte antigen 6 complex locus protein G6f	0	0	0	0	0	0	0	0	0	0	0	918030	0	0	0
Q5SSJ5	HP1BP3	Heterochromatin protein 1-binding protein 3	8235100	8233000	7005700	19721000	20187000	23973000	17281000	13624000	16992000	6568300	5780900	5829600	8760400	7715100	9013300
Q5T011	SZT2	Protein SZT2	285990	0	0	0	0	0	0	0	0	0	0	0	0	0	0
Q5T200	ZC3H13	Zinc finger CCCH domain-containing protein 13	0	0	0	0	0	0	0	0	0	0	0	0	0	238950	0
Q5T2N8;Q9NVI7	ATAD3C;ATAD3A	ATPase family AAA domain-containing protein 3C;ATPase family AAA domain-containing protein 3A	0	0	0	0	0	0	0	0	0	0	0	0	0	95110	0
Q5T440	IBA57	Putative transferase CAF17, mitochondrial	0	0	0	0	0	0	0	0	0	0	0	0	2432000	1878200	1740300
Q5TBB1	RNASEH2B	Ribonuclease H2 subunit B	0	0	345100	0	0	0	0	0	0	0	0	0	0	0	0
Q5TDH0	DDI2	Protein DDI1 homolog 2	0	1328600	0	0	0	0	0	0	0	0	0	0	0	0	0
Q5TFE4	NT5DC1	5-nucleotidase domain-containing protein 1	0	0	0	0	0	0	0	0	0	1184900	996290	0	0	0	0
Q5VT52	RPRD2	Regulation of nuclear pre-mRNA domain-containing protein 2	0	0	0	0	0	0	0	0	0	0	0	0	0	775250	0
Q5VW32	BROX	BRO1 domain-containing protein BROX	0	0	0	0	0	0	0	0	0	0	0	811990	0	0	0
Q5VWZ2	LYPLAL1	Lysophospholipase-like protein 1	0	0	0	0	0	0	0	0	0	0	0	0	1253200	0	0
Q5XKP0	QIL1	Protein QIL1	0	0	0	0	0	0	0	0	0	0	0	0	776680	0	896470
Q68EM7	ARHGAP17	Rho GTPase-activating protein 17	0	0	0	0	0	0	0	0	0	0	0	0	0	0	1365300
Q69YN4	KIAA1429	Protein virilizer homolog	0	0	0	0	0	0	0	0	0	0	0	0	0	0	181350
Q6DD88	ATL3	Atlastin-3	1393600	1930900	0	0	0	0	0	0	0	0	0	0	0	0	0
Q6IAA8	LAMTOR1	Ragulator complex protein LAMTOR1	0	0	0	0	0	0	0	0	0	0	0	0	0	0	797750
Q6IBS0	TWF2	Twinfilin-2	3664100	4088600	3958100	0	5486700	4124800	0	0	5198700	4278300	4644200	5128000	3071100	3462700	3158500
Q6IN85	SMEK1	Serine/threonine-protein phosphatase 4 regulatory subunit 3A	0	0	0	0	0	0	0	0	0	0	0	0	0	0	223240
Q6JBY9	RCSD1	CapZ-interacting protein	0	0	830380	0	0	0	0	0	0	0	0	0	0	0	0
Q6L8Q7	PDE12	2,5-phosphodiesterase 12	0	0	0	0	0	0	0	0	0	0	0	0	600940	0	0
Q6NUK1	SLC25A24	Calcium-binding mitochondrial carrier protein SCaMC-1	0	0	0	0	0	0	0	0	0	0	0	0	1209100	2349000	2030000
Q6NVY1	HIBCH	3-hydroxyisobutyryl-CoA hydrolase, mitochondrial	6428000	7063000	6739100	13662000	12489000	16052000	5947800	0	7050600	2711000	0	0	10368000	9951600	10386000
Q6NYC8	PPP1R18	Phostensin	363830	0	0	0	0	0	0	0	0	0	0	0	0	0	0
Q6P1K2	PMF1	Polyamine-modulated factor 1	0	0	0	0	0	0	0	0	0	0	0	0	179250	0	0
Q6P1X6	C8orf82	UPF0598 protein C8orf82	0	0	0	0	0	0	0	0	0	0	0	0	926640	946770	0
Q6P2E9	EDC4	Enhancer of mRNA-decapping protein 4	0	0	0	0	0	0	0	0	0	0	0	0	0	579480	695810
Q6P2Q9	PRPF8	Pre-mRNA-processing-splicing factor 8	4595900	3623200	3993000	0	0	6734700	0	0	0	731110	0	1367200	21723000	20897000	23698000
Q6P587	FAHD1	Acylpyruvase FAHD1, mitochondrial	0	0	0	0	3818500	0	0	0	0	0	0	0	4290100	4491900	4666300
Q6P589	TNFAIP8L2	Tumor necrosis factor alpha-induced protein 8-like protein 2	0	0	0	0	0	0	0	0	0	0	0	530120	0	0	0
Q6PD62	CTR9	RNA polymerase-associated protein CTR9 homolog	0	0	0	0	0	0	0	0	0	0	0	0	0	271070	0
Q6PI48	DARS2	Aspartate--tRNA ligase, mitochondrial	0	0	0	0	2329300	3103000	0	0	0	0	1922300	0	3176300	3012100	2321300
Q6PML9	SLC30A9	Zinc transporter 9	0	0	0	0	0	0	0	0	0	0	0	0	288390	0	0
Q6UN15	FIP1L1	Pre-mRNA 3-end-processing factor FIP1	0	0	0	0	0	0	0	0	0	0	0	0	1691600	0	0
Q6UW02	CYP20A1	Cytochrome P450 20A1	0	0	0	0	331600	0	0	0	0	0	0	0	0	0	0
Q6UW68	TMEM205	Transmembrane protein 205	0	0	0	0	0	0	0	0	0	0	0	0	0	695210	0
Q6UXN9	WDR82	WD repeat-containing protein 82	0	0	0	0	0	0	0	0	0	0	0	0	0	0	950320
Q7L804;Q6WKZ4	RAB11FIP2;RAB11FIP1	Rab11 family-interacting protein 2;Rab11 family-interacting protein 1	0	0	0	0	0	0	0	0	0	0	0	0	206940	0	0
Q6XQN6	NAPRT	Nicotinate phosphoribosyltransferase	0	0	0	0	0	0	0	0	0	0	1552900	0	0	0	0
Q6YN16	HSDL2	Hydroxysteroid dehydrogenase-like protein 2	0	0	0	0	0	0	0	0	0	0	0	0	3772600	4399900	3859300
Q6YP21	CCBL2	Kynurenine--oxoglutarate transaminase 3	0	0	0	0	1639600	0	0	0	0	0	0	0	0	0	0
Q6ZRP7	QSOX2	Sulfhydryl oxidase 2	0	0	0	0	0	0	0	0	0	0	0	0	0	0	206700
Q709C8	VPS13C	Vacuolar protein sorting-associated protein 13C	1456100	0	0	0	0	0	0	0	0	0	0	0	2038100	2137900	2044400
Q70J99	UNC13D	Protein unc-13 homolog D	0	0	0	0	0	0	0	0	0	0	0	386090	0	0	0
Q71F56	MED13L	Mediator of RNA polymerase II transcription subunit 13-like	937760	0	0	0	0	0	0	0	0	0	0	0	0	0	0
Q71U36;Q13748;Q6PEY2	TUBA1A;TUBA3C;TUBA3E	Tubulin alpha-1A chain;Tubulin alpha-3C/D chain;Tubulin alpha-3E chain	0	0	0	0	0	0	0	0	0	0	0	0	0	0	0
Q7KZ85	SUPT6H	Transcription elongation factor SPT6	0	0	0	0	0	0	0	0	0	0	0	0	0	0	0
Q7KZF4	SND1	Staphylococcal nuclease domain-containing protein 1	6084200	8097900	5274400	0	0	0	0	0	0	6696700	5370900	6409500	9276300	11348000	9731400
Q7L014	DDX46	Probable ATP-dependent RNA helicase DDX46	0	0	0	0	0	0	0	0	0	0	0	0	0	0	1059500
Q7L2H7	EIF3M	Eukaryotic translation initiation factor 3 subunit M	1661200	0	1728000	0	0	0	0	0	0	0	1373600	0	0	0	0
Q7L513	FCRLA	Fc receptor-like A	0	0	0	0	0	0	0	0	0	0	0	0	0	781760	0
Q7L5N1	COPS6	COP9 signalosome complex subunit 6	0	0	0	0	0	0	0	0	0	0	0	0	0	0	606130
Q9H8S9;Q7L9L4	MOB1A;MOB1B	MOB kinase activator 1A;MOB kinase activator 1B	0	2659300	2761100	0	0	2575300	0	0	0	0	2493900	2114800	0	0	0
Q7LDG7	RASGRP2	RAS guanyl-releasing protein 2	0	310150	0	0	0	0	0	0	0	0	0	0	0	0	0
Q7LG56	RRM2B	Ribonucleoside-diphosphate reductase subunit M2 B	0	0	208700	0	0	0	0	0	0	0	0	0	0	0	0
Q7RTV0	PHF5A	PHD finger-like domain-containing protein 5A	1965900	1945700	1839800	0	0	0	0	0	0	0	0	0	0	0	0
Q7Z2W4	ZC3HAV1	Zinc finger CCCH-type antiviral protein 1	0	0	0	0	0	0	0	0	0	0	0	0	0	0	0
Q7Z2W9	MRPL21	39S ribosomal protein L21, mitochondrial	0	0	0	0	0	0	0	0	0	0	0	0	697290	0	0
Q7Z3B4	NUP54	Nucleoporin p54	0	392380	0	0	0	0	0	0	0	0	0	0	0	0	0
Q7Z3D6	C14orf159	UPF0317 protein C14orf159, mitochondrial	0	0	0	0	0	0	0	0	0	0	0	0	2547600	3163700	2590200
Q7Z3K3	POGZ	Pogo transposable element with ZNF domain	0	0	0	0	0	0	0	0	0	0	0	0	0	0	0
Q7Z406	MYH14	Myosin-14	0	0	0	0	0	0	0	0	0	0	0	0	0	0	3595700
Q7Z434	MAVS	Mitochondrial antiviral-signaling protein	0	0	0	0	0	0	0	0	0	0	0	0	383180	530760	0
Q7Z494	NPHP3	Nephrocystin-3	0	0	427130	0	0	0	0	0	0	0	0	0	0	0	0
Q7Z4H3	HDDC2	HD domain-containing protein 2	0	0	0	0	0	0	0	0	0	0	0	0	300040	0	0
Q7Z4V5	HDGFRP2	Hepatoma-derived growth factor-related protein 2	0	0	0	0	0	0	0	0	0	0	0	0	0	0	600150
Q7Z4W1	DCXR	L-xylulose reductase	0	3004600	3056000	0	0	0	0	0	0	0	0	0	3806300	3626900	3846800
Q7Z5R6	APBB1IP	Amyloid beta A4 precursor protein-binding family B member 1-interacting protein	0	0	0	0	0	0	0	0	0	0	0	0	362910	0	0
Q7Z7H5	TMED4	Transmembrane emp24 domain-containing protein 4	0	0	0	0	0	0	0	0	0	0	0	0	0	0	872980
Q86SX6	GLRX5	Glutaredoxin-related protein 5, mitochondrial	0	2012100	1680600	0	0	2526400	0	0	0	0	0	0	1640700	1430600	1305600
Q86T03	TMEM55B	Type 1 phosphatidylinositol 4,5-bisphosphate 4-phosphatase	0	0	0	0	0	0	0	0	0	0	0	0	0	762800	0
Q86U28	ISCA2	Iron-sulfur cluster assembly 2 homolog, mitochondrial	0	0	0	0	0	2701700	0	0	0	0	0	0	1168700	0	0
Q86U42	PABPN1	Polyadenylate-binding protein 2	5171300	4953700	4433000	0	4445400	0	5107000	4955100	5490000	4401400	4363200	3930900	9639300	7881900	8448500
Q86UE4	MTDH	Protein LYRIC	0	0	0	6213100	5275600	6573400	0	0	0	0	0	0	4734400	4608100	4673800
Q86UP2	KTN1	Kinectin	0	0	0	0	0	0	0	0	0	0	0	0	922290	0	1172800
Q86UX7	FERMT3	Fermitin family homolog 3	6096100	8719100	10658000	8865800	8068300	10149000	8984200	0	5717600	20395000	23752000	19650000	3920200	3523200	4540200
Q86V81	ALYREF	THO complex subunit 4	5538500	5857100	4683700	0	0	5486200	0	0	6638100	4838400	4111800	5392700	5971100	7068600	6959600
Q86VM9	ZC3H18	Zinc finger CCCH domain-containing protein 18	0	0	0	0	0	0	0	0	0	0	0	0	0	0	222550
Q86VP6	CAND1	Cullin-associated NEDD8-dissociated protein 1	5068300	4131900	4193000	0	0	0	0	0	0	2663000	3217200	0	2132100	0	2604000
Q86VR2	FAM134C	Protein FAM134C	0	0	0	0	0	0	0	0	0	297460	0	0	0	0	0
Q86W42	THOC6	THO complex subunit 6 homolog	0	0	0	0	0	0	0	0	0	0	0	0	2098400	0	2090700
Q86X76	NIT1	Nitrilase homolog 1	0	0	0	0	1036500	0	0	0	0	0	0	0	0	0	0
Q86XP3	DDX42	ATP-dependent RNA helicase DDX42	0	0	0	0	0	0	0	0	0	0	0	0	866810	0	0
Q8IUI8	CRLF3	Cytokine receptor-like factor 3	2175800	2228400	2676400	0	0	0	0	0	0	2362800	2344200	1954800	0	0	0
Q8IV04	TBC1D10C	Carabin	0	0	317350	0	0	0	0	0	0	0	0	0	0	0	0
Q8IVM0	CCDC50	Coiled-coil domain-containing protein 50	0	0	146540	0	0	0	0	0	0	0	0	0	0	0	0
Q8IW45	CARKD	ATP-dependent (S)-NAD(P)H-hydrate dehydratase	1326700	0	0	0	0	0	0	0	0	0	0	0	0	0	0
Q8IWB7	WDFY1	WD repeat and FYVE domain-containing protein 1	0	315920	0	0	0	0	0	0	0	0	0	0	0	0	0
Q8IWX8	CHERP	Calcium homeostasis endoplasmic reticulum protein	0	0	0	0	0	0	0	0	0	0	0	0	0	0	334390
Q8IX12	CCAR1	Cell division cycle and apoptosis regulator protein 1	0	0	0	0	0	0	0	0	0	0	0	0	2282400	2539600	2158800
Q8IXB1	DNAJC10	DnaJ homolog subfamily C member 10	0	0	0	0	0	0	0	0	0	0	0	0	0	0	0
Q8IXH7	NELFCD	Negative elongation factor C/D	0	0	0	0	0	0	0	0	0	0	0	0	0	235120	0
Q8IXI1	RHOT2	Mitochondrial Rho GTPase 2	0	0	0	0	0	0	0	0	0	0	0	0	1018700	0	0
Q8IXK0;Q8NDX5	PHC2;PHC3	Polyhomeotic-like protein 2;Polyhomeotic-like protein 3	0	0	0	0	0	0	0	0	0	0	0	0	0	0	541720
Q8IXM2	BAP18	Chromatin complexes subunit BAP18	0	0	0	0	0	2063000	0	0	0	0	0	0	0	0	0
Q8IY67	RAVER1	Ribonucleoprotein PTB-binding 1	0	0	0	0	0	0	0	0	0	0	0	0	1625300	1877900	1757700
Q8IYB3	SRRM1	Serine/arginine repetitive matrix protein 1	0	0	0	0	0	0	0	0	0	0	0	0	0	1452200	0
Q8IYB8	SUPV3L1	ATP-dependent RNA helicase SUPV3L1, mitochondrial	0	0	0	0	0	0	0	0	0	0	0	0	0	0	700380
Q8IYF3	TEX11	Testis-expressed sequence 11 protein	0	0	0	0	0	0	0	0	0	798310	0	0	0	0	0
Q8IYM9	TRIM22	E3 ubiquitin-protein ligase TRIM22	0	0	0	0	0	0	0	0	0	0	0	0	0	0	148040
Q8IYT4	KATNAL2	Katanin p60 ATPase-containing subunit A-like 2	0	0	0	0	0	0	0	0	0	0	0	0	0	0	3406100
Q8IYU8	MICU2	Calcium uptake protein 2, mitochondrial	0	0	0	0	0	0	0	0	0	0	0	0	306190	0	0
Q8IZ07	ANKRD13A	Ankyrin repeat domain-containing protein 13A	0	0	355210	0	0	0	0	0	0	0	0	0	0	0	0
Q8IZ83	ALDH16A1	Aldehyde dehydrogenase family 16 member A1	1426300	1545300	1323700	0	0	0	0	0	0	0	0	0	0	0	0
Q8IZL8	PELP1	Proline-, glutamic acid- and leucine-rich protein 1	0	0	0	0	0	0	0	0	0	0	0	0	0	0	0
Q8IZP0	ABI1	Abl interactor 1	0	0	0	0	0	0	0	0	0	0	0	1222300	912910	1084300	1166200
Q8IZQ5	SELH	Selenoprotein H	0	0	0	0	0	0	0	0	0	0	0	0	1769200	2316800	0
Q8N0X4	CLYBL	Citrate lyase subunit beta-like protein, mitochondrial	1510800	1480900	0	0	0	0	0	0	0	0	0	0	1271500	1149400	1383500
Q8N108	MIER1	Mesoderm induction early response protein 1	0	227970	0	0	0	0	0	0	0	0	0	0	0	0	0
Q8N163	CCAR2	Cell cycle and apoptosis regulator protein 2	6328900	7096900	5602500	0	4979200	0	0	0	0	0	3105400	0	11325000	12723000	11439000
Q8N183	NDUFAF2	Mimitin, mitochondrial	0	0	0	0	0	0	0	0	0	0	0	0	842440	1060800	920330
Q8N1F7	NUP93	Nuclear pore complex protein Nup93	0	0	0	0	0	0	0	0	0	0	0	0	1772000	1680000	1779000
Q8N1G4	LRRC47	Leucine-rich repeat-containing protein 47	0	0	0	0	0	0	0	0	0	0	613870	0	0	0	0
Q8N201	INTS1	Integrator complex subunit 1	0	0	0	0	0	0	0	0	0	680080	0	0	0	0	0
Q8N2U0	TMEM256	Transmembrane protein 256	0	0	0	0	0	0	0	0	0	0	0	0	0	0	856780
Q8N3U4;Q8WVM7	STAG2;STAG1	Cohesin subunit SA-2;Cohesin subunit SA-1	0	0	0	0	0	0	0	0	0	0	0	0	0	480710	0
Q8N4B4	FBXO39	F-box only protein 39	0	0	0	0	5428600	0	0	0	0	0	0	0	0	0	0
Q8N4P3	HDDC3	Guanosine-3,5-bis(diphosphate) 3-pyrophosphohydrolase MESH1	0	979290	0	0	0	0	0	0	0	0	0	0	823940	0	0
Q8N5K1	CISD2	CDGSH iron-sulfur domain-containing protein 2	0	0	905500	0	0	0	0	0	0	0	0	0	1426800	0	0
Q8N5N7	MRPL50	39S ribosomal protein L50, mitochondrial	0	0	0	0	0	0	0	0	0	0	0	0	696550	0	0
Q8N684	CPSF7	Cleavage and polyadenylation specificity factor subunit 7	0	0	0	0	0	0	0	0	0	0	0	0	2603200	1961200	2128700
Q8N7H5	PAF1	RNA polymerase II-associated factor 1 homolog	0	0	0	0	0	0	0	0	0	0	0	0	681270	0	0
Q8N8A2	ANKRD44	Serine/threonine-protein phosphatase 6 regulatory ankyrin repeat subunit B	0	0	0	0	0	0	0	0	0	0	0	0	0	696290	0
Q8N983	MRPL43	39S ribosomal protein L43, mitochondrial	0	0	0	0	0	0	0	0	0	0	0	0	0	0	892290
Q8N9T8	KRI1	Protein KRI1 homolog	0	0	0	0	0	0	0	0	0	0	0	0	0	0	0
Q8NBJ7	SUMF2	Sulfatase-modifying factor 2	0	0	0	0	0	0	0	0	0	0	0	0	0	1273400	0
Q8NBK3	SUMF1	Sulfatase-modifying factor 1	0	0	0	0	0	0	0	0	0	0	0	0	0	0	1685100
Q8NBL1	POGLUT1	Protein O-glucosyltransferase 1	0	0	0	0	0	0	0	0	0	0	0	0	0	321310	0
Q8NBM8	PCYOX1L	Prenylcysteine oxidase-like	0	0	0	0	0	0	0	0	0	0	474130	0	0	0	0
Q8NBQ5	HSD17B11	Estradiol 17-beta-dehydrogenase 11	0	0	0	0	0	0	0	0	0	0	0	0	660860	0	0
Q8NBS9	TXNDC5	Thioredoxin domain-containing protein 5	0	5149100	4130700	10979000	8788900	0	9817100	0	7732500	2717800	2204800	1920900	5677000	5672700	8407200
Q8NBX0	SCCPDH	Saccharopine dehydrogenase-like oxidoreductase	0	0	0	0	0	0	0	0	0	0	0	0	0	0	912070
Q8NC51	SERBP1	Plasminogen activator inhibitor 1 RNA-binding protein	4538000	4111900	4815200	0	0	0	0	0	0	4093000	4365000	4159100	4797200	5078000	5608800
Q8NC56	LEMD2	LEM domain-containing protein 2	0	0	0	0	0	0	0	0	0	0	0	0	0	240280	0
Q8NCN5	PDPR	Pyruvate dehydrogenase phosphatase regulatory subunit, mitochondrial	913030	838000	1046800	676550	0	0	0	0	0	0	0	0	9279800	9630600	8732100
Q8ND56	LSM14A	Protein LSM14 homolog A	0	0	0	0	0	0	0	0	0	0	1097100	0	0	0	0
Q8NDB2	BANK1	B-cell scaffold protein with ankyrin repeats	0	0	0	0	0	0	0	0	0	0	0	0	0	0	0
Q8NDC0	MAPK1IP1L	MAPK-interacting and spindle-stabilizing protein-like	0	0	0	0	0	0	0	0	0	0	0	0	0	0	1541900
Q8NDG6	TDRD9	Putative ATP-dependent RNA helicase TDRD9	0	889310	0	0	0	0	0	0	0	0	0	0	0	0	0
Q8NDX6	ZNF740	Zinc finger protein 740	0	407880	0	0	0	0	0	0	0	0	0	0	0	0	0
Q8NE62	CHDH	Choline dehydrogenase, mitochondrial	0	0	0	0	0	533570	0	0	0	0	0	0	0	0	0
Q8NE86	MCU	Calcium uniporter protein, mitochondrial	0	0	0	0	0	0	0	0	0	0	0	0	0	0	445920
Q8NEJ9	NGDN	Neuroguidin	0	0	0	0	0	0	0	0	0	0	0	0	0	0	0
Q8NEL9	DDHD1	Phospholipase DDHD1	0	0	0	0	0	0	0	0	0	0	0	0	0	862620	0
Q8NEM7	SUPT20H	Transcription factor SPT20 homolog	0	0	0	0	0	0	0	0	0	0	0	0	0	172760	0
Q8NF37	LPCAT1	Lysophosphatidylcholine acyltransferase 1	0	0	0	0	0	0	0	0	0	0	0	0	0	0	326700
Q8NF91	SYNE1	Nesprin-1	0	0	0	0	0	0	0	0	0	0	0	0	0	0	801200
Q8NFC6	BOD1L1	Biorientation of chromosomes in cell division protein 1-like 1	0	0	0	0	0	0	0	0	0	0	0	0	1273200	0	0
Q8NFH3	NUP43	Nucleoporin Nup43	0	0	0	0	0	0	0	0	0	0	0	0	0	0	539880
Q8NFH4	NUP37	Nucleoporin Nup37	0	0	0	0	0	0	0	0	0	0	0	0	0	0	441070
Q8NFH5	NUP35	Nucleoporin NUP53	0	0	0	0	0	0	0	0	0	0	0	0	0	0	637540
Q8NFU3	TSTD1	Thiosulfate sulfurtransferase/rhodanese-like domain-containing protein 1	6883800	8839800	7933700	15282000	14838000	14849000	13319000	0	13509000	5643800	4662100	5387700	7581000	6871700	4404400
Q8NFV4	ABHD11	Alpha/beta hydrolase domain-containing protein 11	0	433710	0	0	0	0	0	0	0	0	0	0	0	0	0
Q8NFW8	CMAS	N-acylneuraminate cytidylyltransferase	0	743500	574470	0	0	0	0	0	0	0	0	0	0	0	0
Q8NHV1	GIMAP7	GTPase IMAP family member 7	0	0	0	0	0	0	0	0	0	365670	0	0	0	0	0
Q8NI27	THOC2	THO complex subunit 2	0	0	0	0	0	0	0	0	0	0	0	0	630020	753060	0
Q8NI37	PPTC7	Protein phosphatase PTC7 homolog	0	0	0	0	0	0	0	0	0	0	0	0	277060	0	0
Q8NI60	ADCK3	Atypical kinase ADCK3, mitochondrial	0	0	0	933180	0	0	0	0	0	0	0	0	0	0	0
Q8TAQ2	SMARCC2	SWI/SNF complex subunit SMARCC2	1137800	1169000	0	0	0	1607600	0	0	0	0	0	0	0	1992900	0
Q8TAT6	NPLOC4	Nuclear protein localization protein 4 homolog	0	0	0	0	0	0	0	0	0	0	0	0	0	0	876530
Q8TBC4	UBA3	NEDD8-activating enzyme E1 catalytic subunit	0	1263000	1069900	0	0	0	0	0	0	0	0	0	849420	706430	0
Q8TC12	RDH11	Retinol dehydrogenase 11	857770	751690	886620	0	0	0	0	0	0	1085300	0	0	0	0	0
Q8TCD5	NT5C	5(3)-deoxyribonucleotidase, cytosolic type	1756000	1965600	2154500	0	0	0	0	0	0	1872400	1422500	1766700	1810100	2130100	1760700
Q8TCS8	PNPT1	Polyribonucleotide nucleotidyltransferase 1, mitochondrial	0	0	0	0	0	0	0	0	0	0	0	0	1000800	0	1301000
Q8TCT9	HM13	Minor histocompatibility antigen H13	0	0	0	0	0	0	0	0	0	0	0	0	0	0	663080
Q8TDP1	RNASEH2C	Ribonuclease H2 subunit C	0	0	749820	0	0	0	0	0	0	0	0	0	0	0	0
Q8TEA8	DTD1	D-tyrosyl-tRNA(Tyr) deacylase 1	0	0	0	0	0	0	0	0	0	0	0	0	0	0	585820
Q8TEM1	NUP210	Nuclear pore membrane glycoprotein 210	0	0	0	0	0	0	0	0	0	0	0	0	1802500	1539100	1534700
Q8TF42	UBASH3B	Ubiquitin-associated and SH3 domain-containing protein B	0	0	0	0	0	0	0	0	0	376340	0	0	0	0	0
Q8WU39	MZB1	Marginal zone B- and B1-cell-specific protein	0	2889200	3461300	5510900	5576200	5957900	0	0	0	2400300	0	2417100	3902800	4307500	3638100
Q8WUD4	CCDC12	Coiled-coil domain-containing protein 12	0	0	0	0	0	0	0	0	0	0	0	0	0	0	206810
Q8WUM0	NUP133	Nuclear pore complex protein Nup133	0	0	0	0	0	0	0	0	0	0	0	0	0	0	1352300
Q8WUM4	PDCD6IP	Programmed cell death 6-interacting protein	3556600	4542200	3808300	0	2597100	3737800	0	0	0	3917900	3862000	4749600	3209100	2942200	3317700
Q8WUW1	BRK1	Protein BRICK1	0	0	0	0	0	0	0	0	0	0	278210	0	0	0	0
Q8WVM8	SCFD1	Sec1 family domain-containing protein 1	0	0	1636400	0	0	0	0	0	0	0	0	0	0	0	0
Q8WVY7	UBLCP1	Ubiquitin-like domain-containing CTD phosphatase 1	0	633010	0	0	0	0	0	0	0	0	0	0	0	0	0
Q8WW12	PCNP	PEST proteolytic signal-containing nuclear protein	0	0	0	0	0	0	0	0	0	0	0	0	0	0	575900
Q8WW59	SPRYD4	SPRY domain-containing protein 4	0	0	0	1549100	0	1149800	0	0	0	0	0	0	1461400	1333100	0
Q8WWC4	C2orf47	Uncharacterized protein C2orf47, mitochondrial	0	0	0	0	0	0	0	0	0	0	0	0	0	0	271450
Q8WWI1	LMO7	LIM domain only protein 7	0	0	0	0	0	0	0	0	0	0	0	0	186350	0	0
Q8WWP7	GIMAP1	GTPase IMAP family member 1	0	0	0	0	0	0	0	0	0	0	677600	0	0	0	0
Q8WWV3	RTN4IP1	Reticulon-4-interacting protein 1, mitochondrial	0	0	0	0	0	0	0	0	0	0	0	0	0	1422600	1653400
Q8WWY3	PRPF31	U4/U6 small nuclear ribonucleoprotein Prp31	0	0	0	0	0	0	0	0	0	0	0	0	0	0	496660
Q8WXF1	PSPC1	Paraspeckle component 1	3752600	4496700	4456700	0	0	0	0	0	0	0	0	0	5509500	5437300	5640700
Q8WXH0	SYNE2	Nesprin-2	0	0	0	0	0	0	0	0	0	0	0	0	0	1850700	0
Q8WXX5	DNAJC9	DnaJ homolog subfamily C member 9	2073700	2002700	2011300	1503100	0	0	0	0	0	2139700	1371000	1610600	1574400	1315400	1560900
Q8WYA6	CTNNBL1	Beta-catenin-like protein 1	0	0	0	0	0	0	0	0	0	0	0	0	0	480630	0
Q8WYJ6	2018-09-01	Septin-1	2035000	2554200	2865800	0	0	0	0	0	0	1889500	1887100	2121300	2300900	2077000	2141000
Q8WYP5	AHCTF1	Protein ELYS	0	0	0	0	0	0	0	0	0	0	0	0	0	0	140010
Q8WZ42	TTN	Titin	0	0	2190900	0	0	0	0	0	0	0	0	0	0	0	0
Q8WZA0	LZIC	Protein LZIC	0	0	537390	0	0	0	0	0	0	0	0	0	0	0	609900
Q92499	DDX1	ATP-dependent RNA helicase DDX1	5252100	5208700	3825400	4534400	3911900	3267400	1703400	0	0	4920600	5451500	4508700	9738500	9358700	9775600
Q92506	HSD17B8	Estradiol 17-beta-dehydrogenase 8	0	0	0	0	0	0	0	0	0	0	0	0	0	0	2113200
Q92520	FAM3C	Protein FAM3C	0	0	0	6397100	8489400	5313600	6219200	6245000	0	0	0	0	4403900	4049600	4351200
Q92522	H1FX	Histone H1x	2270400	0	2502800	12623000	7497400	11188000	8287400	0	9345000	0	0	0	3306100	2253700	0
Q92530	PSMF1	Proteasome inhibitor PI31 subunit	0	0	0	0	0	0	0	0	0	0	0	0	0	320120	0
Q92552	MRPS27	28S ribosomal protein S27, mitochondrial	0	0	0	0	0	0	0	0	0	0	0	0	249790	0	0
Q92556	ELMO1	Engulfment and cell motility protein 1	0	0	0	0	0	0	0	0	0	0	0	0	242220	0	0
Q92575	UBXN4	UBX domain-containing protein 4	0	0	0	0	0	0	0	0	0	0	0	0	973570	894710	1000100
Q92576	PHF3	PHD finger protein 3	0	0	0	0	0	0	0	0	0	0	0	0	0	0	163030
Q92597	NDRG1	Protein NDRG1	993340	0	0	0	0	0	0	0	0	0	0	0	0	0	0
Q92598	HSPH1	Heat shock protein 105 kDa	2956900	3284600	3318700	0	0	0	0	0	0	0	0	0	0	0	2348500
Q92608	DOCK2	Dedicator of cytokinesis protein 2	0	0	0	0	0	0	0	0	0	0	342060	0	0	0	0
Q92619	HMHA1	Minor histocompatibility protein HA-1;Minor histocompatibility antigen HA-1	938190	0	959870	0	0	0	0	0	0	0	0	0	0	0	0
Q92621	NUP205	Nuclear pore complex protein Nup205	0	0	0	0	0	0	0	0	0	0	0	0	0	0	2069800
Q92688	ANP32B	Acidic leucine-rich nuclear phosphoprotein 32 family member B	6493000	0	0	0	0	0	0	0	0	5915200	0	5413600	3289600	0	0
Q92785	DPF2	Zinc finger protein ubi-d4	0	0	0	0	0	0	0	0	0	0	0	0	1295100	0	0
Q92797	SYMPK	Symplekin	0	0	0	0	0	0	0	0	0	0	0	0	729960	0	0
Q92804	TAF15	TATA-binding protein-associated factor 2N	0	0	0	0	0	0	0	0	0	1492300	1217300	1494700	2325300	2717500	2390200
Q92835	INPP5D	Phosphatidylinositol 3,4,5-trisphosphate 5-phosphatase 1	0	0	0	0	0	0	0	0	0	909280	998820	978960	0	0	0
Q92841	DDX17	Probable ATP-dependent RNA helicase DDX17	10142000	9773800	8973000	13759000	13995000	13169000	12440000	12694000	11377000	9496500	8888400	8476600	10661000	10274000	10709000
Q92878	RAD50	DNA repair protein RAD50	0	0	0	0	0	0	0	0	0	0	0	0	374270	508900	0
Q92882	OSTF1	Osteoclast-stimulating factor 1	0	0	567770	0	0	0	0	0	0	1425700	1253500	1232200	1022100	877560	885560
Q92888	ARHGEF1	Rho guanine nucleotide exchange factor 1	1418600	1435500	1370000	0	0	0	0	0	0	0	1458900	0	0	0	0
Q92890	UFD1L	Ubiquitin fusion degradation protein 1 homolog	0	0	0	0	0	0	0	0	0	0	0	0	0	0	201830
Q92896	GLG1	Golgi apparatus protein 1	0	0	0	0	0	0	0	0	0	0	0	0	1135900	0	1041500
Q92905	COPS5	COP9 signalosome complex subunit 5	0	676710	0	0	0	0	0	0	0	0	0	0	0	0	0
Q92930	RAB8B	Ras-related protein Rab-8B	0	3341500	0	0	0	0	0	0	0	0	2499300	0	0	0	0
Q92945	KHSRP	Far upstream element-binding protein 2	11341000	10087000	10051000	6924400	6762100	5194200	5846000	7779900	2742000	8431000	8460900	7459000	10672000	10617000	9828800
Q92947	GCDH	Glutaryl-CoA dehydrogenase, mitochondrial	0	0	0	0	0	0	0	0	0	0	0	0	0	0	351250
Q92973	TNPO1	Transportin-1	1391900	1434000	1793600	0	0	0	0	0	0	1844500	1792200	1662000	2509900	1958800	1980500
Q92979	EMG1	Ribosomal RNA small subunit methyltransferase NEP1	0	0	0	0	0	0	0	0	0	0	0	0	506750	0	572910
Q93009	USP7	Ubiquitin carboxyl-terminal hydrolase 7	0	0	2763100	0	0	0	0	0	0	0	2745600	0	3236500	3096200	3553100
Q93045	STMN2	Stathmin-2	0	0	0	0	0	0	0	0	0	0	0	0	0	0	609480
Q93084	ATP2A3	Sarcoplasmic/endoplasmic reticulum calcium ATPase 3	19834000	20433000	19944000	16495000	15526000	16721000	18591000	16721000	8432300	23058000	21771000	22079000	16867000	17246000	16570000
Q969G3	SMARCE1	SWI/SNF-related matrix-associated actin-dependent regulator of chromatin subfamily E member 1	0	0	0	0	0	0	0	0	0	0	0	0	1903900	1700800	1675500
Q969H8	MYDGF	Myeloid-derived growth factor	0	0	0	0	0	0	0	0	0	0	0	0	0	717270	0
Q96A26	FAM162A	Protein FAM162A	1080500	0	1123500	0	0	0	0	0	0	0	0	0	0	0	0
Q96A33	CCDC47	Coiled-coil domain-containing protein 47	0	0	0	0	0	0	0	0	0	0	0	0	0	521750	0
Q96A35	MRPL24	39S ribosomal protein L24, mitochondrial	0	0	0	0	0	0	0	0	0	0	0	0	0	0	428150
Q96A72	MAGOHB	Protein mago nashi homolog 2	0	0	0	0	0	0	0	0	0	0	0	0	0	0	877090
Q96AB3	ISOC2	Isochorismatase domain-containing protein 2, mitochondrial	0	0	0	0	1241700	0	0	0	0	0	0	0	0	0	0
Q96AE4	FUBP1	Far upstream element-binding protein 1	11393000	10450000	10715000	9778500	6800100	7765900	9953000	8056200	9445400	9931300	9554300	9464900	11605000	10210000	10407000
Q96AG4	LRRC59	Leucine-rich repeat-containing protein 59	0	0	0	0	0	0	0	0	0	0	0	0	0	0	745850
Q96AT9	RPE	Ribulose-phosphate 3-epimerase	0	414180	0	0	0	0	0	0	0	0	0	0	0	0	0
Q96AX2	RAB37	Ras-related protein Rab-37	0	0	0	0	0	0	0	0	0	0	345370	0	0	0	0
Q96AZ6	ISG20	Interferon-stimulated gene 20 kDa protein	0	0	0	0	0	0	0	0	0	0	219770	0	0	0	0
Q96B49	TOMM6	Mitochondrial import receptor subunit TOM6 homolog	0	0	0	0	0	0	0	0	0	0	0	0	0	576890	0
Q96B97	SH3KBP1	SH3 domain-containing kinase-binding protein 1	2821000	3142800	2786300	0	0	0	0	0	0	3146500	3424400	0	0	0	0
Q96BJ3	AIDA	Axin interactor, dorsalization-associated protein	0	0	474540	0	0	0	0	0	0	0	0	0	0	0	0
Q96BP3	PPWD1	Peptidylprolyl isomerase domain and WD repeat-containing protein 1	0	0	0	0	0	0	0	0	0	0	0	0	0	0	222820
Q96C19	EFHD2	EF-hand domain-containing protein D2	4778400	5021300	4466800	3262500	3682000	4193300	3070700	4029700	3705000	4701200	4816300	4802200	0	815990	911020
Q96C23	GALM	Aldose 1-epimerase	0	0	533510	0	0	0	0	0	0	0	0	0	0	0	0
Q96C86	DCPS	m7GpppX diphosphatase	3177800	2922300	3532100	0	0	0	0	0	0	0	3069100	1828700	3205700	4056900	3012300
Q96CM8	ACSF2	Acyl-CoA synthetase family member 2, mitochondrial	1607900	1377200	1769800	0	0	0	0	0	0	0	0	0	0	1124300	1703500
Q96CN7	ISOC1	Isochorismatase domain-containing protein 1	0	0	0	0	0	0	0	0	0	0	0	0	651370	0	0
Q96CS3	FAF2	FAS-associated factor 2	0	0	0	0	0	0	0	0	0	0	0	0	0	0	483060
Q96CT7	CCDC124	Coiled-coil domain-containing protein 124	0	0	0	0	0	0	0	0	0	0	0	0	806430	0	0
Q96CV9	OPTN	Optineurin	0	0	0	0	0	0	0	0	0	0	196710	0	0	0	0
Q96CX2	KCTD12	BTB/POZ domain-containing protein KCTD12	0	0	0	0	0	0	0	0	0	0	0	1160200	0	0	0
Q96D96	HVCN1	Voltage-gated hydrogen channel 1	0	0	0	0	0	0	0	0	0	0	0	0	1862800	2155400	2249800
Q96DA6	DNAJC19	Mitochondrial import inner membrane translocase subunit TIM14	0	0	0	0	0	0	0	0	0	0	0	0	0	0	265820
Q96DB5	RMDN1	Regulator of microtubule dynamics protein 1	0	0	0	0	0	0	0	0	0	0	0	0	0	903710	0
Q96DH6	MSI2	RNA-binding protein Musashi homolog 2	0	0	0	0	0	0	0	0	0	0	0	0	2031300	1681600	1736900
Q96DI7	SNRNP40	U5 small nuclear ribonucleoprotein 40 kDa protein	0	0	0	0	0	0	0	0	0	0	0	0	2397100	2704800	2549500
Q96DV4	MRPL38	39S ribosomal protein L38, mitochondrial	0	0	0	0	0	0	0	0	0	0	0	0	0	431240	0
Q96DZ9	CMTM5	CKLF-like MARVEL transmembrane domain-containing protein 5	0	0	0	0	0	0	0	0	0	0	0	0	0	0	0
Q96E11	MRRF	Ribosome-recycling factor, mitochondrial	0	0	0	0	0	0	0	0	0	0	0	0	0	498860	0
Q96EE3	SEH1L	Nucleoporin SEH1	0	0	0	0	0	0	0	0	0	0	0	0	0	0	903430
Q96EL3	MRPL53	39S ribosomal protein L53, mitochondrial	0	0	0	0	0	0	0	0	0	0	0	0	578670	0	0
Q96EP5	DAZAP1	DAZ-associated protein 1	3869800	4479000	4328100	3299400	3092400	0	0	3140400	4305800	2938300	3212400	3125100	4798100	4651300	4765800
Q96EY1	DNAJA3	DnaJ homolog subfamily A member 3, mitochondrial	0	0	0	0	0	0	0	0	0	0	0	0	0	0	594800
Q96FJ2	DYNLL2	Dynein light chain 2, cytoplasmic	0	0	0	0	0	2161400	0	0	0	0	0	0	0	0	0
Q96FV9	THOC1	THO complex subunit 1	0	0	0	0	0	0	0	0	0	0	0	0	0	0	733030
Q96FW1	OTUB1	Ubiquitin thioesterase OTUB1	6388400	6031000	6801900	5428800	4368700	0	0	0	0	3807300	4678000	4452100	2343500	2913300	3027600
Q96FX7	TRMT61A	tRNA (adenine(58)-N(1))-methyltransferase catalytic subunit TRMT61A	0	0	0	0	0	0	0	0	0	0	0	0	0	0	224400
Q96FZ7	CHMP6	Charged multivesicular body protein 6	0	0	0	0	0	0	0	0	0	0	0	0	257290	0	0
Q96G03	PGM2	Phosphoglucomutase-2	3990200	4200400	4268500	6038300	6547600	5553300	0	0	0	0	0	0	0	0	0
Q96GC5	MRPL48	39S ribosomal protein L48, mitochondrial	0	0	0	0	0	0	0	0	0	0	0	0	0	0	0
Q96GG9	DCUN1D1	DCN1-like protein 1	0	421820	0	0	0	0	0	0	0	0	0	0	0	0	0
Q96HE7	ERO1L	ERO1-like protein alpha	2402500	2663800	2457400	0	0	0	0	0	0	1856400	2248900	2135600	1813900	2218200	1972900
Q96HQ2	CDKN2AIPNL	CDKN2AIP N-terminal-like protein	0	0	0	0	0	0	0	0	0	0	0	0	0	0	213490
Q96HS1	PGAM5	Serine/threonine-protein phosphatase PGAM5, mitochondrial	0	0	0	0	0	0	0	0	0	0	0	0	0	0	550680
Q96HY6	DDRGK1	DDRGK domain-containing protein 1	0	0	0	0	0	0	0	0	0	0	0	0	1221900	1360200	1394000
Q96HY7	DHTKD1	Probable 2-oxoglutarate dehydrogenase E1 component DHKTD1, mitochondrial	0	0	0	0	0	0	0	0	0	0	0	0	482840	0	0
Q96I23	PYURF	Protein preY, mitochondrial	0	0	0	0	0	0	0	0	0	0	0	0	0	0	304200
Q96I24	FUBP3	Far upstream element-binding protein 3	0	0	0	0	0	0	0	0	0	0	0	0	0	413280	0
Q96I25	RBM17	Splicing factor 45	0	0	0	0	0	0	0	0	0	0	0	0	0	0	0
Q96I59	NARS2	Probable asparagine--tRNA ligase, mitochondrial	0	0	0	0	0	0	0	0	0	0	0	0	223980	0	0
Q96I99	SUCLG2	Succinyl-CoA ligase [GDP-forming] subunit beta, mitochondrial	12780000	13330000	13298000	16401000	16774000	17855000	11798000	10111000	13768000	9962200	9913800	11108000	25768000	27931000	23960000
Q96IU4	ABHD14B	Alpha/beta hydrolase domain-containing protein 14B	5787100	6128400	5673700	6257400	7455200	7040500	0	6605900	7331000	3306300	3742800	3892200	3979400	4400500	4174400
Q96IX5	USMG5	Up-regulated during skeletal muscle growth protein 5	0	0	0	4472200	4216300	5646000	0	0	0	0	0	0	0	0	0
Q96JB5	CDK5RAP3	CDK5 regulatory subunit-associated protein 3	0	0	0	0	0	0	0	0	0	1490100	0	0	1851200	1758600	1883100
Q96JJ7	TMX3	Protein disulfide-isomerase TMX3	1221100	1145000	1029300	0	0	0	0	0	0	931740	1149500	0	0	0	0
Q96JY6	PDLIM2	PDZ and LIM domain protein 2	0	0	0	0	0	0	0	0	0	0	0	0	0	296290	0
Q96KP4	CNDP2	Cytosolic non-specific dipeptidase	17264000	19272000	20004000	3913300	5304300	5005400	7065500	0	7273900	10739000	14450000	13494000	8818600	8047000	10619000
Q96KR1	ZFR	Zinc finger RNA-binding protein	0	0	0	0	0	0	0	0	0	0	0	0	446600	0	0
Q96L91	EP400	E1A-binding protein p400	0	0	0	0	0	0	0	0	0	1417500	0	0	0	0	0
Q96M27	PRRC1	Protein PRRC1	0	0	0	0	0	0	0	0	0	0	0	0	390380	0	0
Q96P48	ARAP1	Arf-GAP with Rho-GAP domain, ANK repeat and PH domain-containing protein 1	0	0	0	0	0	0	0	0	0	0	0	0	0	0	224750
Q96PK6	RBM14	RNA-binding protein 14	0	0	0	0	0	0	0	0	0	0	0	0	2510900	2285200	2220400
Q96PU8	QKI	Protein quaking	0	0	0	0	0	0	0	0	0	0	0	0	0	948220	0
Q96Q11	TRNT1	CCA tRNA nucleotidyltransferase 1, mitochondrial	0	0	0	0	0	0	0	0	0	0	0	271330	0	0	0
Q96Q27	ASB2	Ankyrin repeat and SOCS box protein 2	0	0	0	0	0	761330	0	0	0	0	0	0	0	0	0
Q96QK1	VPS35	Vacuolar protein sorting-associated protein 35	1373000	1353000	1440100	0	0	0	0	0	0	1779100	1862600	2099100	0	0	0
Q96RF0	SNX18	Sorting nexin-18	0	493650	0	0	0	0	0	0	0	0	0	0	0	0	0
Q96RL1	UIMC1	BRCA1-A complex subunit RAP80	0	0	0	0	0	0	0	0	0	0	0	0	0	215970	0
Q96RP9	GFM1	Elongation factor G, mitochondrial	0	0	0	0	0	0	0	0	0	0	0	0	0	1059000	885220
Q96RQ3	MCCC1	Methylcrotonoyl-CoA carboxylase subunit alpha, mitochondrial	1356600	2802700	3061300	0	0	0	0	0	0	0	0	0	6693800	7904600	8161900
Q96RU3	FNBP1	Formin-binding protein 1	0	0	1947500	0	0	0	0	0	0	0	0	0	0	0	0
Q96S21	RAB40C	Ras-related protein Rab-40C	0	0	0	0	0	0	0	0	0	0	0	0	0	0	0
Q96SI9	STRBP	Spermatid perinuclear RNA-binding protein	0	0	0	0	0	0	0	0	0	0	0	0	2368600	0	2632800
Q96ST2	IWS1	Protein IWS1 homolog	0	0	0	0	0	0	0	0	0	0	0	0	294820	0	0
Q96ST3	SIN3A	Paired amphipathic helix protein Sin3a	0	0	0	0	0	0	0	0	0	0	0	0	2119600	2444800	1957500
Q96T51	RUFY1	RUN and FYVE domain-containing protein 1	0	0	0	0	0	0	0	0	0	0	0	0	232640	0	0
Q96TC7	RMDN3	Regulator of microtubule dynamics protein 3	0	0	0	0	0	0	0	0	0	0	0	0	0	744480	0
Q99426	TBCB	Tubulin-folding cofactor B	0	0	0	0	0	0	0	0	0	0	0	0	0	0	398060
Q99439	CNN2	Calponin-2	12955000	11741000	12890000	3234600	2798900	0	4484000	0	0	7979000	7983200	7481800	4089300	3535700	3825800
Q99459	CDC5L	Cell division cycle 5-like protein	0	1678700	0	0	0	0	0	0	0	0	0	0	3115900	3143200	3896500
Q99460	PSMD1	26S proteasome non-ATPase regulatory subunit 1	2167900	2390500	0	0	0	0	0	0	0	2239100	1997300	2951900	1792700	2128500	2224500
Q99467	CD180	CD180 antigen	0	0	0	0	0	0	0	0	0	0	0	0	0	0	367120
Q99471	PFDN5	Prefoldin subunit 5	0	0	0	0	0	0	0	0	0	1012500	1458700	1044800	0	0	0
Q99496;Q06587	RNF2;RING1	E3 ubiquitin-protein ligase RING2;E3 ubiquitin-protein ligase RING1	0	0	0	0	0	0	0	0	0	0	0	0	0	0	966230
Q99497	PARK7	Protein deglycase DJ-1	11857000	23731000	29518000	23716000	24245000	24820000	28269000	26837000	25946000	16313000	23521000	21538000	18618000	21877000	22400000
Q99536	VAT1	Synaptic vesicle membrane protein VAT-1 homolog	0	0	0	0	0	3175400	0	0	0	0	2251800	0	2793200	2869800	2993200
Q99567	NUP88	Nuclear pore complex protein Nup88	0	0	0	0	0	0	0	0	0	0	0	0	807370	0	0
Q99590	SCAF11	Protein SCAF11	0	0	0	0	0	0	0	0	0	0	0	0	479730	0	0
Q99598	TSNAX	Translin-associated protein X	0	0	0	0	0	0	0	0	0	0	0	0	224610	0	0
Q99623	PHB2	Prohibitin-2	5385900	4989900	5916700	5607000	5131800	5063000	7235600	6329000	0	4343400	3653400	4044100	6157700	6677600	6496800
Q99627	COPS8	COP9 signalosome complex subunit 8	0	0	0	0	0	0	0	0	0	0	0	0	817130	0	0
Q99714	HSD17B10	3-hydroxyacyl-CoA dehydrogenase type-2	29724000	33983000	34636000	38295000	40068000	44506000	30716000	36703000	34767000	27393000	30171000	28393000	62721000	63869000	64019000
Q99729	HNRNPAB	Heterogeneous nuclear ribonucleoprotein A/B	1377600	0	0	0	0	0	0	0	0	0	1223900	1353400	2226000	2205100	2245500
Q99733	NAP1L4	Nucleosome assembly protein 1-like 4	1837000	1872200	1759500	0	0	0	0	0	0	2139000	2141100	1968800	1427600	1406300	1521200
Q99757	TXN2	Thioredoxin, mitochondrial	0	0	0	0	0	0	0	0	0	0	0	0	0	0	1220200
Q99766	ATP5S	ATP synthase subunit s, mitochondrial	0	0	0	0	0	0	0	0	0	0	0	0	0	0	308870
Q99798	ACO2	Aconitate hydratase, mitochondrial	37373000	32236000	36947000	46783000	43826000	46412000	43785000	36946000	35017000	26709000	26009000	25483000	63382000	64274000	62941000
Q99805	TM9SF2	Transmembrane 9 superfamily member 2	1427900	1496600	1537500	1428500	0	0	0	0	0	0	0	0	0	0	0
Q99829	CPNE1	Copine-1	0	0	0	0	0	0	0	0	0	0	0	0	0	0	272980
Q99832	CCT7	T-complex protein 1 subunit eta	7201400	6029500	6640600	0	0	0	0	0	0	6446500	5945900	6076700	4983000	5039700	5232300
Q99873	PRMT1	Protein arginine N-methyltransferase 1	1746400	2180900	1636800	0	0	0	0	0	0	0	0	0	2084400	2356700	2119300
Q99986	VRK1	Serine/threonine-protein kinase VRK1	0	0	0	0	0	0	0	0	0	0	0	0	0	0	332100
Q9BPW8	NIPSNAP1	Protein NipSnap homolog 1	0	0	0	0	4433600	0	0	0	5274200	0	2427300	3400600	6540700	7844700	7410100
Q9BPX5	ARPC5L	Actin-related protein 2/3 complex subunit 5-like protein	0	0	3043700	0	0	0	0	0	0	0	0	0	0	0	0
Q9BQE3	TUBA1C	Tubulin alpha-1C chain	1368600	0	0	0	0	0	0	0	0	0	1499400	0	0	0	0
Q9BR76	CORO1B	Coronin-1B	1346900	1437100	0	0	0	0	0	0	0	0	0	0	0	0	0
Q9BRA2	TXNDC17	Thioredoxin domain-containing protein 17	0	0	3116700	3228400	3316700	4072500	0	0	0	2106800	0	2433200	0	0	0
Q9BRF8	CPPED1	Serine/threonine-protein phosphatase CPPED1	0	0	1901400	0	0	0	0	0	0	0	0	0	0	0	0
Q9BRJ2	MRPL45	39S ribosomal protein L45, mitochondrial	0	0	0	0	0	0	0	0	0	0	0	0	511340	0	0
Q9BRP8	WIBG	Partner of Y14 and mago	0	0	0	0	0	0	0	0	0	0	0	0	0	0	1044900
Q9BRR6	ADPGK	ADP-dependent glucokinase	0	0	1343600	0	0	0	0	0	0	0	0	0	1620700	2608800	1436500
Q9BRR9	ARHGAP9	Rho GTPase-activating protein 9	617090	0	0	0	0	0	0	0	0	0	0	0	0	0	0
Q9BS26	ERP44	Endoplasmic reticulum resident protein 44	2293900	2095700	0	2767000	2209100	0	0	0	0	0	0	0	0	0	0
Q9BSH5	HDHD3	Haloacid dehalogenase-like hydrolase domain-containing protein 3	1251300	1985200	1933400	2695000	0	0	0	0	0	0	0	0	0	0	0
Q9BSJ8	ESYT1	Extended synaptotagmin-1	7754300	6455300	8166100	4950000	6290700	6465000	0	4105800	3243200	9391700	10292000	9599400	23818000	25227000	22245000
Q9BT09	CNPY3	Protein canopy homolog 3	2117900	2295200	1960500	0	0	0	0	0	0	2200100	0	0	2345200	3216000	2916900
Q9BT23	LIMD2	LIM domain-containing protein 2	4010000	0	0	0	0	0	0	0	0	0	0	0	0	0	0
Q9BT78	COPS4	COP9 signalosome complex subunit 4	0	0	0	0	0	0	0	0	0	0	0	0	643820	1135000	653370
Q9BTC0	DIDO1	Death-inducer obliterator 1	0	0	0	0	0	0	0	0	0	0	0	0	1163100	0	0
Q9BTD8	RBM42	RNA-binding protein 42	0	0	0	0	0	0	0	0	0	0	0	0	0	0	567610
Q9BTE1	DCTN5	Dynactin subunit 5	0	0	0	0	0	0	0	0	0	0	0	0	0	0	123000
Q9BTT0	ANP32E	Acidic leucine-rich nuclear phosphoprotein 32 family member E	5105700	5856900	6656200	6991000	7618600	7158500	0	0	7121900	9346000	11064000	8904600	13613000	13025000	14082000
Q9BTV4	TMEM43	Transmembrane protein 43	0	0	0	0	0	0	0	0	0	0	0	0	2643600	2520800	2202700
Q9BTZ2	DHRS4	Dehydrogenase/reductase SDR family member 4	0	0	0	3512600	3173600	3390000	0	0	0	0	0	0	0	0	0
Q9BU61	NDUFAF3	NADH dehydrogenase [ubiquinone] 1 alpha subcomplex assembly factor 3	0	0	0	0	0	0	0	0	0	0	0	0	1791700	0	0
Q9BUH6	C9orf142	Protein PAXX	2770300	2556800	2618200	0	0	0	0	0	0	0	0	3207600	0	0	0
Q9BUJ2	HNRNPUL1	Heterogeneous nuclear ribonucleoprotein U-like protein 1	4362000	3802600	4613800	4203600	4315600	3254100	0	0	0	3977900	4169400	3980200	8402100	7434300	7335000
Q9BUL8	PDCD10	Programmed cell death protein 10	2347700	0	0	0	0	0	0	0	0	0	0	0	0	0	0
Q9BUQ8	DDX23	Probable ATP-dependent RNA helicase DDX23	0	0	0	0	0	0	0	0	0	0	0	0	936610	0	0
Q9BUR5	APOO	Apolipoprotein O	0	0	0	0	1593200	0	0	0	0	0	0	0	0	0	0
Q9BV38	WDR18	WD repeat-containing protein 18	0	0	0	0	0	0	0	0	0	0	0	0	0	645690	632520
Q9BV40	VAMP8	Vesicle-associated membrane protein 8	0	1250400	0	0	0	0	0	0	0	0	0	0	0	1278000	1137900
Q9BVC6	TMEM109	Transmembrane protein 109	0	0	0	0	0	0	0	0	0	0	0	0	0	0	9258800
Q9BVG4	PBDC1	Protein PBDC1	0	0	0	0	0	0	0	0	0	942420	0	0	0	0	0
Q9BVK6	TMED9	Transmembrane emp24 domain-containing protein 9	0	0	0	0	0	0	0	0	0	0	0	0	0	0	2392500
Q9BW27	NUP85	Nuclear pore complex protein Nup85	0	0	0	0	0	0	0	0	0	0	222840	0	0	0	0
Q9BW60	ELOVL1	Elongation of very long chain fatty acids protein 1	0	0	0	0	0	0	0	0	0	0	0	0	0	0	0
Q9BWD1	ACAT2	Acetyl-CoA acetyltransferase, cytosolic	0	0	0	0	0	0	0	0	0	0	0	0	0	1790300	1787000
Q9BWF3;Q9BQ04	RBM4;RBM4B	RNA-binding protein 4;RNA-binding protein 4B	0	0	0	0	0	0	0	0	0	0	0	0	0	916990	0
Q9BWJ5	SF3B5	Splicing factor 3B subunit 5	0	0	0	0	0	0	0	0	0	0	0	0	1726000	1535700	1711500
Q9BWM7	SFXN3	Sideroflexin-3	0	0	0	0	0	0	0	0	0	0	0	1363200	0	0	0
Q9BX68	HINT2	Histidine triad nucleotide-binding protein 2, mitochondrial	0	0	4252100	10196000	9355400	11673000	5801400	7362300	0	0	0	0	8494200	8111500	8214900
Q9BXG8	SPZ1	Spermatogenic leucine zipper protein 1	0	1208700	0	0	0	0	0	0	0	0	0	0	0	0	0
Q9BXK5	BCL2L13	Bcl-2-like protein 13	0	0	0	0	0	0	0	0	0	0	0	0	2055400	2224300	0
Q9BXP5	SRRT	Serrate RNA effector molecule homolog	1902000	0	2480300	0	0	0	0	0	0	0	0	0	4043800	4785200	4144000
Q9BXS5	AP1M1	AP-1 complex subunit mu-1	0	0	0	0	0	0	0	0	0	0	0	0	0	701790	0
Q9BXV9	C14orf142	Uncharacterized protein C14orf142	0	0	0	0	0	0	0	0	0	1432900	0	0	868110	0	0
Q9BXW7	CECR5	Cat eye syndrome critical region protein 5	0	0	0	0	0	0	0	0	0	0	0	0	306830	0	0
Q9BY43	CHMP4A	Charged multivesicular body protein 4a	0	0	561730	0	0	0	0	0	0	0	0	0	0	0	0
Q9BY77	POLDIP3	Polymerase delta-interacting protein 3	0	0	0	0	0	0	0	0	0	0	0	0	0	287320	0
Q9BYD1	MRPL13	39S ribosomal protein L13, mitochondrial	0	0	0	0	0	0	0	0	0	0	0	0	0	0	1017000
Q9BYD3	MRPL4	39S ribosomal protein L4, mitochondrial	0	0	0	0	0	0	0	0	0	0	0	0	1777600	1489100	1593900
Q9BYD6	MRPL1	39S ribosomal protein L1, mitochondrial	0	0	0	0	0	0	0	0	0	0	0	0	0	864080	621240
Q9BYE2	TMPRSS13	Transmembrane protease serine 13	0	0	0	0	0	0	0	0	0	0	0	0	7863000	0	0
Q9BZE1	MRPL37	39S ribosomal protein L37, mitochondrial	0	0	0	0	0	0	0	0	0	0	0	0	1761700	1507400	1756800
Q9BZF1	OSBPL8	Oxysterol-binding protein-related protein 8	0	817390	0	0	0	0	0	0	0	0	0	0	0	0	0
Q9BZK7	TBL1XR1	F-box-like/WD repeat-containing protein TBL1XR1	1595600	1607600	1748500	0	0	0	0	0	0	0	0	0	2605700	2167400	2724700
Q9BZZ5	API5	Apoptosis inhibitor 5	5449600	4850800	5750500	0	0	0	3655000	0	0	5307100	4541000	5235800	4721000	4767400	4586000
Q9C005	DPY30	Protein dpy-30 homolog	0	768820	0	0	0	0	0	0	0	0	0	0	1920300	2126600	2488700
Q9C0A1	ZFHX2	Zinc finger homeobox protein 2	0	0	0	0	0	810820	0	0	0	0	0	0	0	0	0
Q9C0B1	FTO	Alpha-ketoglutarate-dependent dioxygenase FTO	0	0	0	0	0	0	0	0	0	0	0	0	0	0	439990
Q9C0J8	WDR33	pre-mRNA 3 end processing protein WDR33	0	0	0	0	0	0	0	0	0	0	0	0	0	423200	0
Q9GZS3	WDR61	WD repeat-containing protein 61;WD repeat-containing protein 61, N-terminally processed	1663900	1663500	1595800	2359400	0	0	0	0	0	0	0	1769700	1703700	1745600	1583600
Q9GZT3	SLIRP	SRA stem-loop-interacting RNA-binding protein, mitochondrial	0	0	0	0	0	0	0	0	0	0	0	0	1555000	0	0
Q9GZT6	CCDC90B	Coiled-coil domain-containing protein 90B, mitochondrial	0	0	0	0	0	0	0	0	0	0	0	0	0	0	541340
Q9GZT8	NIF3L1	NIF3-like protein 1	0	0	0	445520	0	0	0	0	0	0	0	0	0	0	0
Q9H008	LHPP	Phospholysine phosphohistidine inorganic pyrophosphate phosphatase	0	0	0	0	684280	0	0	0	0	0	0	0	0	0	0
Q9H081	MIS12	Protein MIS12 homolog	0	0	0	0	0	0	0	0	0	0	0	0	0	735070	1068800
Q9H098	FAM107B	Protein FAM107B	0	1167400	0	0	0	0	0	0	0	0	0	0	0	0	0
Q9H0C8	ILKAP	Integrin-linked kinase-associated serine/threonine phosphatase 2C	0	0	0	0	0	0	0	0	0	0	0	0	467010	0	0
Q9H0D6	XRN2	5-3 exoribonuclease 2	0	0	0	0	0	0	0	0	0	0	0	0	2740400	2908100	2766600
Q9H0H3	KLHL25	Kelch-like protein 25	0	0	0	0	0	0	0	0	0	0	0	0	0	0	3316300
Q9H0L4	CSTF2T	Cleavage stimulation factor subunit 2 tau variant	0	0	0	0	0	0	0	0	0	0	0	0	0	0	300430
Q9H0P0	NT5C3A	Cytosolic 5-nucleotidase 3A	0	0	0	0	0	0	0	0	0	0	0	0	0	0	0
Q9H0R4	HDHD2	Haloacid dehalogenase-like hydrolase domain-containing protein 2	0	0	0	0	0	0	0	0	0	0	0	0	1111700	1156600	794680
Q9H0U3	MAGT1	Magnesium transporter protein 1	0	0	0	0	0	0	0	0	0	0	0	0	0	0	232680
Q9H0U4;Q92928	RAB1B;RAB1C	Ras-related protein Rab-1B;Putative Ras-related protein Rab-1C	5020700	4951000	5077900	7055900	7969400	6107100	0	7003900	7334400	7654300	7888200	7081900	4475300	4258600	4177200
Q9H0U6	MRPL18	39S ribosomal protein L18, mitochondrial	0	0	0	0	0	0	0	0	0	0	0	0	0	908840	0
Q9H1E3	NUCKS1	Nuclear ubiquitous casein and cyclin-dependent kinase substrate 1	0	0	0	0	0	0	0	0	0	0	0	0	0	470610	0
Q9H1E5	TMX4	Thioredoxin-related transmembrane protein 4	0	0	0	0	0	0	0	0	0	0	0	0	0	0	1111700
Q9H1K1	ISCU	Iron-sulfur cluster assembly enzyme ISCU, mitochondrial	0	0	0	0	0	0	0	0	0	0	0	0	0	980160	0
Q9H299	SH3BGRL3	SH3 domain-binding glutamic acid-rich-like protein 3	31707000	32244000	32121000	0	13980000	0	17007000	18110000	21735000	23331000	22312000	24311000	17188000	13026000	16299000
Q9H2H8	PPIL3	Peptidyl-prolyl cis-trans isomerase-like 3	0	0	0	0	0	0	0	0	0	0	0	1239300	0	1118600	1222100
Q9H2U2	PPA2	Inorganic pyrophosphatase 2, mitochondrial	5312400	4445300	4768700	3071700	0	3105100	0	0	0	3022600	0	0	5502500	5380300	5038700
Q9H2W6	MRPL46	39S ribosomal protein L46, mitochondrial	0	0	0	0	0	0	0	0	0	0	0	0	0	1557800	1311900
Q9H307	PNN	Pinin	0	0	0	0	0	0	0	0	0	0	0	0	1288200	0	0
Q9H3G5	CPVL	Probable serine carboxypeptidase CPVL	0	0	0	0	0	0	0	0	0	0	0	0	0	0	0
Q9H3K6	BOLA2	BolA-like protein 2	2536500	0	2090600	0	0	0	0	0	0	0	1837400	1680400	0	0	0
Q9H3N1	TMX1	Thioredoxin-related transmembrane protein 1	2003600	2084400	0	0	0	0	0	0	0	0	2385400	1838200	2276700	2667700	2257700
Q9H3P7	ACBD3	Golgi resident protein GCP60	0	0	0	0	0	0	0	0	0	0	0	0	0	0	193010
Q9H444	CHMP4B	Charged multivesicular body protein 4b	0	0	0	0	0	0	0	0	0	0	0	0	0	0	259220
Q9H488	POFUT1	GDP-fucose protein O-fucosyltransferase 1	0	0	0	0	0	0	0	0	0	0	0	0	0	0	232450
Q9H4A4	RNPEP	Aminopeptidase B	2947100	0	2514800	0	0	0	0	0	0	0	0	0	0	0	0
Q9H4A6;Q9H4A5	GOLPH3;GOLPH3L	Golgi phosphoprotein 3;Golgi phosphoprotein 3-like	0	0	0	0	0	0	0	0	0	0	0	0	0	0	244890
Q9H4B7	TUBB1	Tubulin beta-1 chain	0	1705000	0	0	0	0	0	0	0	8618200	7537100	9699800	2680300	2835700	3021800
Q9H4E7	DEF6	Differentially expressed in FDCP 6 homolog	0	0	579640	0	0	0	0	0	0	0	0	0	0	0	0
Q9H4G4	GLIPR2	Golgi-associated plant pathogenesis-related protein 1	1141900	0	0	0	0	0	0	0	0	0	0	0	0	0	0
Q9H4M9	EHD1	EH domain-containing protein 1	8696300	6568500	6030600	0	0	0	0	0	0	3464100	2968800	3082700	1781200	2629300	3679200
Q9H6Z4	RANBP3	Ran-binding protein 3	0	0	0	0	0	0	0	0	0	0	0	0	0	0	842600
Q9H7Z7	PTGES2	Prostaglandin E synthase 2;Prostaglandin E synthase 2 truncated form	0	0	1891800	0	0	0	0	0	0	0	0	0	0	1846100	1672400
Q9H8H3	METTL7A	Methyltransferase-like protein 7A	5135300	6086100	4720100	6601100	6270400	6546200	0	0	5564900	4429200	4109500	4698600	4871600	4198100	3832800
Q9H8Y8	GORASP2	Golgi reassembly-stacking protein 2	0	0	1094900	0	0	0	0	0	0	0	0	0	0	0	0
Q9H9B4	SFXN1	Sideroflexin-1	3428200	4256100	3456200	0	0	0	0	0	0	0	2148100	2744200	3459400	4199300	4308400
Q9H9J2	MRPL44	39S ribosomal protein L44, mitochondrial	0	0	0	0	0	0	0	0	0	0	0	0	633580	0	0
Q9HAN9	NMNAT1	Nicotinamide/nicotinic acid mononucleotide adenylyltransferase 1	0	0	0	0	0	0	0	0	0	0	0	0	664890	0	769140
Q9HAV0	GNB4	Guanine nucleotide-binding protein subunit beta-4	0	0	207790	0	0	0	0	0	0	0	0	0	0	0	0
Q9HAV7	GRPEL1	GrpE protein homolog 1, mitochondrial	0	0	0	0	0	0	0	0	0	0	0	0	0	0	582280
Q9HB07	C12orf10	UPF0160 protein MYG1, mitochondrial	0	0	935280	0	0	0	0	0	0	0	0	0	0	0	0
Q9HB19	PLEKHA2	Pleckstrin homology domain-containing family A member 2	0	0	0	0	0	0	0	0	0	0	0	0	197670	0	0
Q9HB40	SCPEP1	Retinoid-inducible serine carboxypeptidase	0	0	0	0	0	0	0	0	0	0	0	207290	0	0	0
Q9HB71	CACYBP	Calcyclin-binding protein	0	0	0	0	0	0	0	0	0	0	0	0	1330500	0	0
Q9HB90	RRAGC	Ras-related GTP-binding protein C	0	0	0	0	0	0	0	0	0	0	0	0	0	0	232680
Q9HBH5	RDH14	Retinol dehydrogenase 14	0	0	0	0	0	0	0	0	0	0	0	0	0	303950	0
Q9HBI1	PARVB	Beta-parvin	0	0	2376400	0	2606900	0	0	0	0	3003200	3160400	3438300	0	0	0
Q9HC16	APOBEC3G	DNA dC->dU-editing enzyme APOBEC-3G	0	0	740950	0	0	0	0	0	0	0	0	0	0	0	0
Q9HC35	EML4	Echinoderm microtubule-associated protein-like 4	0	3691800	0	0	0	0	0	0	0	0	0	0	0	0	0
Q9HC38	GLOD4	Glyoxalase domain-containing protein 4	8789100	8805200	8813000	5993600	6277300	5954400	8436800	10282000	0	6409500	5975800	5949200	5597100	5332800	5495700
Q9HCC0	MCCC2	Methylcrotonoyl-CoA carboxylase beta chain, mitochondrial	0	2378200	1894500	2596900	0	2101700	0	0	0	0	0	0	4749800	4884900	5050800
Q9HCU5	PREB	Prolactin regulatory element-binding protein	0	0	0	0	0	0	0	0	0	0	0	0	0	0	0
Q9HD42	CHMP1A	Charged multivesicular body protein 1a	0	0	0	0	0	0	0	0	0	0	0	0	235120	0	0
Q9HDC9	APMAP	Adipocyte plasma membrane-associated protein	5356100	4294600	5129900	3264100	2442800	3115700	3962500	0	0	4408600	4315200	4301100	3209800	0	2966300
Q9NNW7	TXNRD2	Thioredoxin reductase 2, mitochondrial	0	0	0	0	0	0	0	0	0	0	0	0	0	0	701200
Q9NP72	RAB18	Ras-related protein Rab-18	1278500	1355600	1428000	0	1657000	1869300	0	0	0	1394300	1359800	1234000	1233500	0	1242900
Q9NP77	SSU72	RNA polymerase II subunit A C-terminal domain phosphatase SSU72	0	0	0	0	0	0	0	0	0	0	0	0	0	0	362040
Q9NP79	VTA1	Vacuolar protein sorting-associated protein VTA1 homolog	0	0	0	0	0	0	0	0	0	0	0	852520	0	584080	457260
Q9NP81	SARS2	Serine--tRNA ligase, mitochondrial	1581000	0	1263100	0	0	0	0	0	0	0	0	0	2155500	1906400	1912000
Q9NP92	MRPS30	28S ribosomal protein S30, mitochondrial	0	0	0	0	0	0	0	0	0	0	0	0	0	0	325440
Q9NP97;Q8TF09	DYNLRB1;DYNLRB2	Dynein light chain roadblock-type 1;Dynein light chain roadblock-type 2	0	1316300	1352800	0	0	0	0	0	0	0	1570900	0	0	894830	0
Q9NPD3	EXOSC4	Exosome complex component RRP41	0	0	0	0	0	0	0	0	0	0	0	0	0	0	769880
Q9NPE3	NOP10	H/ACA ribonucleoprotein complex subunit 3	0	0	0	0	0	0	0	0	0	0	0	0	0	0	898120
Q9NPJ3	ACOT13	Acyl-coenzyme A thioesterase 13;Acyl-coenzyme A thioesterase 13, N-terminally processed	0	0	0	1933900	0	0	0	0	0	0	0	0	0	2282900	0
Q9NQ50	MRPL40	39S ribosomal protein L40, mitochondrial	0	0	0	0	0	0	0	0	0	0	0	0	0	424640	0
Q9NQC3	RTN4	Reticulon-4	0	0	0	3159600	3674500	3613100	6192100	5097500	5418900	4851100	5199000	4441300	0	0	0
Q9NQG5	RPRD1B	Regulation of nuclear pre-mRNA domain-containing protein 1B	1800900	1806000	2069000	0	0	0	0	0	0	1700900	0	1507400	3380800	3867500	3206900
Q9NQP4	PFDN4	Prefoldin subunit 4	0	0	0	0	0	0	0	0	0	0	0	0	0	411490	0
Q9NQR4	NIT2	Omega-amidase NIT2	0	0	0	0	0	0	0	0	0	0	0	0	0	0	877760
Q9NQT4	EXOSC5	Exosome complex component RRP46	0	0	0	0	0	0	0	0	0	0	0	0	1625300	1229700	1656400
Q9NQT5	EXOSC3	Exosome complex component RRP40	0	0	0	0	0	832210	0	0	0	0	0	0	0	0	0
Q9NQW7	XPNPEP1	Xaa-Pro aminopeptidase 1	1021700	0	1027200	0	0	0	0	0	0	0	0	825730	0	0	0
Q9NR28	DIABLO	Diablo homolog, mitochondrial	4111800	4104300	3497000	5078100	4880400	4440200	0	2823600	0	0	0	3213800	7344500	6931700	7433600
Q9NR30	DDX21	Nucleolar RNA helicase 2	0	0	0	1407200	0	0	0	0	0	0	0	0	0	0	0
Q9NR31	SAR1A	GTP-binding protein SAR1a	0	2642800	0	3613800	0	0	0	0	0	0	3480600	3631900	2508300	2532900	2161400
Q9NR45	NANS	Sialic acid synthase	0	0	388950	0	0	0	0	0	0	0	0	0	0	0	0
Q9NR46	SH3GLB2	Endophilin-B2	0	0	0	0	0	0	0	0	0	0	0	0	0	644280	0
Q9NR56	MBNL1	Muscleblind-like protein 1	0	0	1635000	0	0	0	0	0	0	1761600	0	1399000	1568100	1231000	1229100
Q9NRK6	ABCB10	ATP-binding cassette sub-family B member 10, mitochondrial	0	0	0	0	619040	0	0	0	0	0	0	0	0	0	0
Q9NRP0	OSTC	Oligosaccharyltransferase complex subunit OSTC	0	0	0	0	0	0	0	0	0	0	0	718070	0	0	0
Q9NRW3	APOBEC3C	DNA dC->dU-editing enzyme APOBEC-3C	0	0	0	0	0	0	0	0	0	0	0	0	0	0	0
Q9NRX2	MRPL17	39S ribosomal protein L17, mitochondrial	0	0	0	0	0	0	0	0	0	0	0	0	0	868650	0
Q9NRX4	PHPT1	14 kDa phosphohistidine phosphatase	0	0	0	0	870670	0	0	0	0	0	0	0	0	0	0
Q9NS69	TOMM22	Mitochondrial import receptor subunit TOM22 homolog	0	2239900	2373800	0	0	0	0	0	0	0	0	0	2784700	2654600	2415000
Q9NS86	LANCL2	LanC-like protein 2	0	0	0	0	0	0	0	0	0	0	0	0	0	200460	0
Q9NSD9	FARSB	Phenylalanine--tRNA ligase beta subunit	0	0	0	0	0	0	0	0	0	1472600	1664800	1702500	0	1087100	0
Q9NSE4	IARS2	Isoleucine--tRNA ligase, mitochondrial	2739900	3202800	3657000	0	902100	1146200	0	0	0	1977200	1955900	2225000	14167000	15800000	11962000
Q9NT62	ATG3	Ubiquitin-like-conjugating enzyme ATG3	0	0	0	0	0	0	0	0	0	922560	0	0	0	0	0
Q9NTG7	SIRT3	NAD-dependent protein deacetylase sirtuin-3, mitochondrial	0	0	0	0	0	0	0	0	0	0	0	0	0	187720	0
Q9NTJ5	SACM1L	Phosphatidylinositide phosphatase SAC1	0	0	0	0	0	0	0	0	0	0	0	0	0	550600	0
Q9NTK5	OLA1	Obg-like ATPase 1	0	0	0	0	0	0	0	0	0	0	0	926840	0	0	0
Q9NTM9	CUTC	Copper homeostasis protein cutC homolog	1652800	1659100	0	0	0	0	0	0	0	0	0	0	1884500	0	1602100
Q9NTX5	ECHDC1	Ethylmalonyl-CoA decarboxylase	0	0	1154500	0	0	0	0	0	0	0	0	0	0	0	0
Q9NTZ6	RBM12	RNA-binding protein 12	0	0	0	637330	0	0	0	0	0	0	0	0	0	0	0
Q9NUB1	ACSS1	Acetyl-coenzyme A synthetase 2-like, mitochondrial	0	1335900	1058200	0	0	0	0	0	0	1018900	0	954290	1684500	1708300	0
Q9NUJ1	ABHD10	Mycophenolic acid acyl-glucuronide esterase, mitochondrial	8934600	7954100	8993200	9863600	10188000	10339000	9787200	11324000	12000000	7329500	7132200	6927800	16250000	15363000	16396000
Q9NUQ2	AGPAT5	1-acyl-sn-glycerol-3-phosphate acyltransferase epsilon	0	0	0	0	0	0	0	0	0	0	0	0	733340	732460	689970
Q9NUQ9	FAM49B	Protein FAM49B	5064000	5398400	9520700	2697300	2335400	2713300	6794800	3114900	6130400	7556200	8177500	7558600	0	1362900	0
Q9NUU7;Q9UMR2	DDX19A;DDX19B	ATP-dependent RNA helicase DDX19A;ATP-dependent RNA helicase DDX19B	0	0	0	0	0	0	0	0	0	0	0	0	0	0	222940
Q9NUV9	GIMAP4	GTPase IMAP family member 4	0	0	0	0	0	0	0	0	0	0	913810	1232400	0	0	0
Q9NV56	MRGBP	MRG/MORF4L-binding protein	0	0	0	0	0	0	0	0	0	0	0	0	0	0	426270
Q9NVA1	UQCC1	Ubiquinol-cytochrome-c reductase complex assembly factor 1	0	0	0	0	0	0	0	0	0	0	0	0	0	0	290220
Q9NVA2	2018-09-11	Septin-11	0	0	0	0	0	0	0	0	0	0	0	540020	0	0	0
Q9NVH1	DNAJC11	DnaJ homolog subfamily C member 11	0	0	0	0	0	0	0	0	0	0	0	0	560970	0	603050
Q9NVH6	TMLHE	Trimethyllysine dioxygenase, mitochondrial	0	0	0	0	0	0	0	0	0	0	0	0	2373300	2245000	2283000
Q9NVJ2	ARL8B	ADP-ribosylation factor-like protein 8B	0	0	0	0	0	0	0	0	0	0	0	0	0	0	461350
Q9NW64	RBM22	Pre-mRNA-splicing factor RBM22	0	0	0	0	0	0	0	0	0	0	0	0	798430	0	0
Q9NWH9	SLTM	SAFB-like transcription modulator	0	0	0	0	0	0	0	0	0	0	0	0	1457800	1490900	1601400
Q9NWU5	MRPL22	39S ribosomal protein L22, mitochondrial	0	0	0	0	0	0	0	0	0	0	0	0	0	0	319450
Q9NX24	NHP2	H/ACA ribonucleoprotein complex subunit 2	0	0	0	0	0	0	0	0	0	0	0	0	1358900	1100600	978290
Q9NX40	OCIAD1	OCIA domain-containing protein 1	0	0	0	1585900	0	0	0	0	0	0	0	0	1497300	2105700	1914900
Q9NX46	ADPRHL2	Poly(ADP-ribose) glycohydrolase ARH3	1222000	1078100	1168400	0	0	0	0	0	0	0	0	0	0	0	0
Q9NX58	LYAR	Cell growth-regulating nucleolar protein	473570	0	0	0	0	0	0	0	0	0	0	0	0	0	0
Q9NX63	CHCHD3	MICOS complex subunit MIC19	2903200	3022100	3006500	2349500	0	0	0	0	0	0	1937300	1847100	3971000	3910300	3634400
Q9NXG2	THUMPD1	THUMP domain-containing protein 1	1532700	1574200	1783800	0	0	0	1900300	0	0	1411300	0	1392400	1608800	1549200	1546600
Q9NXH8	TOR4A	Torsin-4A	0	0	0	0	0	0	0	0	0	0	0	0	0	0	0
Q9NXV6	CDKN2AIP	CDKN2A-interacting protein	0	0	0	0	0	0	0	0	0	0	0	0	0	0	808780
Q9NY12	GAR1	H/ACA ribonucleoprotein complex subunit 1	0	0	0	0	0	0	0	0	0	0	0	0	2321700	0	0
Q9NY33	DPP3	Dipeptidyl peptidase 3	3288700	3116900	2810800	0	0	0	0	0	0	0	0	1840100	0	0	0
Q9NYB0	TERF2IP	Telomeric repeat-binding factor 2-interacting protein 1	1799000	2004900	0	0	0	0	0	0	0	0	0	0	0	0	1980400
Q9NYF8	BCLAF1	Bcl-2-associated transcription factor 1	0	0	0	0	0	0	0	0	0	0	0	0	1395200	1462200	1438100
Q9NYK5	MRPL39	39S ribosomal protein L39, mitochondrial	0	0	0	0	0	0	0	0	0	0	0	0	1852400	0	1980200
Q9NYL9	TMOD3	Tropomodulin-3	3047500	2574900	0	0	0	0	0	0	0	2657800	3026200	2507900	1924200	1998300	1953400
Q9NYU2	UGGT1	UDP-glucose:glycoprotein glucosyltransferase 1	0	2020100	2487300	0	0	0	0	0	0	2843500	2717900	2665300	4666400	7459800	3882400
Q9NZ08	ERAP1	Endoplasmic reticulum aminopeptidase 1	2243600	2461100	2861500	0	0	0	0	0	0	4187700	3895000	4413800	2568200	3278000	2269300
Q9NZ45	CISD1	CDGSH iron-sulfur domain-containing protein 1	0	0	0	1904600	0	0	0	0	0	0	0	0	0	0	0
Q9NZD2	GLTP	Glycolipid transfer protein	0	870410	0	0	0	0	0	0	0	0	0	0	0	0	0
Q9NZJ6	COQ3	Ubiquinone biosynthesis O-methyltransferase, mitochondrial	0	0	0	0	0	0	0	0	0	0	0	0	0	0	271340
Q9NZL9	MAT2B	Methionine adenosyltransferase 2 subunit beta	1418600	1260900	1228400	0	0	0	0	0	0	1567900	1256400	1436200	0	0	0
Q9P013	CWC15	Spliceosome-associated protein CWC15 homolog	0	0	0	0	0	0	0	0	0	0	0	0	0	474190	0
Q9P015	MRPL15	39S ribosomal protein L15, mitochondrial	0	0	0	0	0	0	0	0	0	0	0	0	0	0	549870
Q9P016	THYN1	Thymocyte nuclear protein 1	1872300	1641100	0	0	0	0	0	0	0	1229900	1306800	0	2593200	2399600	2563600
Q9P032	NDUFAF4	NADH dehydrogenase [ubiquinone] 1 alpha subcomplex assembly factor 4	0	0	0	0	0	0	0	0	0	0	0	0	0	0	444980
Q9P0J0	NDUFA13	NADH dehydrogenase [ubiquinone] 1 alpha subcomplex subunit 13	0	0	0	0	0	0	0	0	0	0	0	0	241580	0	0
Q9P0J1	PDP1	[Pyruvate dehydrogenase [acetyl-transferring]]-phosphatase 1, mitochondrial	0	0	0	0	0	0	0	0	0	0	2036400	0	4237200	4195200	2789000
Q9P0L0	VAPA	Vesicle-associated membrane protein-associated protein A	0	0	0	0	0	0	0	0	0	0	0	0	0	3819900	4462200
Q9P1F3	ABRACL	Costars family protein ABRACL	0	4443400	3574000	3255400	3199000	3372900	4763500	0	3726900	9382500	9591900	10300000	0	0	5795800
Q9P212	PLCE1	1-phosphatidylinositol 4,5-bisphosphate phosphodiesterase epsilon-1	0	0	0	0	0	0	0	0	0	0	0	0	0	0	825360
Q9P246	STIM2	Stromal interaction molecule 2	0	0	0	0	0	0	0	0	0	0	0	0	0	271940	0
Q9P258	RCC2	Protein RCC2	3526400	2753300	2896200	0	0	0	0	0	0	3452300	3169500	2791100	2732200	3126600	3478300
Q9P289;O00506	STK26;STK25	Serine/threonine-protein kinase 26;Serine/threonine-protein kinase 25	0	0	0	0	0	0	0	0	0	0	724850	0	836170	0	0
Q9P2E9	RRBP1	Ribosome-binding protein 1	0	0	0	0	0	0	0	0	0	0	0	0	3745600	3089600	3568300
Q9P2I0	CPSF2	Cleavage and polyadenylation specificity factor subunit 2	0	0	0	0	0	0	0	0	0	0	0	0	1178000	1298600	1207900
Q9P2J5	LARS	Leucine--tRNA ligase, cytoplasmic	0	0	0	0	0	0	0	0	0	0	0	0	0	0	224300
Q9UKL0;Q9P2K3	RCOR1;RCOR3	REST corepressor 1;REST corepressor 3	0	0	0	0	0	0	0	0	0	0	0	0	318190	0	0
Q9P2N5	RBM27	RNA-binding protein 27	0	0	0	0	0	0	0	0	0	0	0	0	0	906140	1101300
Q9P2R7	SUCLA2	Succinyl-CoA ligase [ADP-forming] subunit beta, mitochondrial	1812000	0	0	0	0	0	0	0	0	0	0	0	0	0	0
Q9P2X0	DPM3	Dolichol-phosphate mannosyltransferase subunit 3	0	322060	0	0	0	0	0	0	0	0	0	0	0	0	0
Q9UBB5	MBD2	Methyl-CpG-binding domain protein 2	0	0	0	0	0	0	0	0	0	0	0	0	0	0	429130
Q9UBE0	SAE1	SUMO-activating enzyme subunit 1;SUMO-activating enzyme subunit 1, N-terminally processed	2104000	2595700	1921400	0	0	0	0	0	0	0	1496700	1512800	1959200	1810600	1622200
Q9UBL3	ASH2L	Set1/Ash2 histone methyltransferase complex subunit ASH2	0	0	0	0	0	0	0	0	0	0	0	0	0	576000	0
Q9UBQ0	VPS29	Vacuolar protein sorting-associated protein 29	0	0	0	0	0	0	0	0	0	0	0	0	0	376430	0
Q9UBQ5	EIF3K	Eukaryotic translation initiation factor 3 subunit K	0	1672000	0	0	0	0	0	0	0	0	0	0	0	0	0
Q9UBQ7	GRHPR	Glyoxylate reductase/hydroxypyruvate reductase	8677600	8519700	8714600	9021900	10049000	8750000	0	7329600	4435800	4288200	5760300	5344100	7769400	7534700	7371600
Q9UBR2	CTSZ	Cathepsin Z	0	0	0	8661000	7892900	6440300	0	0	0	0	3276100	0	4075800	4324200	4094400
Q9UBS4	DNAJB11	DnaJ homolog subfamily B member 11	0	0	0	0	0	0	0	0	0	1289700	0	0	1538400	1415200	1448900
Q9UBT2	UBA2	SUMO-activating enzyme subunit 2	2230000	2635400	2299700	0	0	0	0	0	0	0	2190800	0	2687400	2131600	1948200
Q9UBV8	PEF1	Peflin	0	0	0	0	0	0	0	0	0	0	0	0	0	0	370050
Q9UBW5	BIN2	Bridging integrator 2	0	0	1488200	0	0	0	0	0	0	0	0	0	0	0	0
Q9UDW1	UQCR10	Cytochrome b-c1 complex subunit 9	0	0	0	0	0	0	0	0	0	0	0	0	1750500	0	0
Q9UEY8	ADD3	Gamma-adducin	0	0	0	0	0	0	0	0	0	0	1372700	0	869950	0	0
[truncated: 132 more rows]
